# Supplementary material for: KIF1C activates and extends dynein movement through the FHF cargo adapter
Source: Nat Struct Mol Biol. 2025 Jan 2;32(4):756–66. doi: 10.1038/s41594-024-01418-z (PMC11996680; doi:10.1038/s41594-024-01418-z)
Supplement: Supplementary file 3 — FHF and KIF1C stalk primers used in this study. [file 41594_2024_1418_MOESM3_ESM.xlsx]

## Sheet: Sheet1
Purpose
Allows cloning from pTwist Amp High copy vector containing HOOK2 insert into pACEBac1	0061_HOOK2_PEh_InsFwd01	HOOK2	pACEBac1	GTTTCAGGGTCCGATGAGCGTGGACAAAGCAGAAC
	0062_HOOK2_PEh_InsRev01	HOOK2	pACEBac1	cTCTAGAGGTACCttaATGTTTGTCGGTAGGCCTAAGG
	0063_HOOK2_PEh_VecFwd01	HOOK2	pACEBac1	CTACCGACAAACATtaaGGTACCTCTAGAgcctgc
	0064_HOOK2_PEh_VecRev01	HOOK2	pACEBac1	GTCCACGCTCATCGGACCCTGAAACAGAACTTC
Allows cloning from pTwist Amp High copy vector containing FAM160B1 (FHIP2A) insert into pACEBac1	0350_FAM160B1_pACEBac1_InsFwd	FAM160B1	pACEBac1	GATCCCTCGAGCATGTTCTCTAAGTTCACTTCTATTCTGC
	0351_FAM160B1_pACEBac1_InsRev	FAM160B1	pACEBac1	gcTCTAGAGGTACCTTAGGGAGTGGAAGAGGCATG
	0352_FAM160B1_pACEBac1_VecFwd	FAM160B1	pACEBac1	CTCTTCCACTCCCTAAGGTACCTCTAGAgcctgcagtctcgac
	0353_FAM160B1_pACEBac1_VecRev	FAM160B1	pACEBac1	GTGAACTTAGAGAACATGCTCGAGGGATCCgcgccc
	0358_FAM160B1_pACEBac1_VecFwd02	FAM160B1	pACEBac1	CACTCCCTAAGGTACCTCTAGAgcctgcagtctc
	0359_FAM160B1_pACEBac1_VecRev02	FAM160B1	pACEBac1	TAGAGAACATGCTCGAGGGATCCgcgcc

## Sheet: Sheet2
Primer purpose	Original primer name	Gene		Sequence
pBigBac primers to create and assemble overhangs	CasI fw		pBig1a	AACGCTCTATGGTCTAAAGATTTAAATCGACCTACTCCGGAATATTAATAGATC
	CasI rv		pBig1a	AAACGTGCAATAGTATCCAGTTTATTTAAATGGTTATGATAGTTATTGCTCAGCG
	CasII fw		pBig1a	AAACTGGATACTATTGCACGTTTAAATCGACCTACTCCGGAATATTAATAGATC
	CasII_rv		pBig1a	AAACATCAGGCATCATTAGGTTTATTTAAATGGTTATGATAGTTATTGCTCAGCG
	CasIII fw		pBig1a	AAACCTAATGATGCCTGATGTTTAAATCGACCTACTCCGGAATATTAATAGATC
	CasIII rv		pBig1a	AAACTAAGCTATGTGAACCGTTTATTTAAATGGTTATGATAGTTATTGCTCAGCG
	CasIV_for		pBig1a	AAACGGTTCACATAGCTTAGTTTAAATCGACCTACTCCGGAATATTAATAGATC
	CasIV_rv		pBig1a	AAACCAAGTCAATGTCAGTGTTTATTTAAATGGTTATGATAGTTATTGCTCAGCG
	CasV_for		pBig1a	AAACACTGACATTGACTTGGTTTAAATCGACCTACTCCGGAATATTAATAGATC
	Casw_rev		pBig1a	AACCCCGATTGAGATATAGATTTATTTAAATGGTTATGATAGTTATTGCTCAGCG
Allows cloning from pTwist Amp High copy vector containing HOOK2 insert into pACEBac1	0061_HOOK2_PEh_InsFwd01	HOOK2	pACEBac1	GTTTCAGGGTCCGATGAGCGTGGACAAAGCAGAAC
	0062_HOOK2_PEh_InsRev01	HOOK2	pACEBac1	cTCTAGAGGTACCttaATGTTTGTCGGTAGGCCTAAGG
	0063_HOOK2_PEh_VecFwd01	HOOK2	pACEBac1	CTACCGACAAACATtaaGGTACCTCTAGAgcctgc
	0064_HOOK2_PEh_VecRev01	HOOK2	pACEBac1	GTCCACGCTCATCGGACCCTGAAACAGAACTTC
Allows cloning from pTwist Amp High copy vector containing FAM160B1 (FHIP2A) insert into pACEBac1	0350_FAM160B1_pACEBac1_InsFwd	FAM160B1	pACEBac1	GATCCCTCGAGCATGTTCTCTAAGTTCACTTCTATTCTGC
	0351_FAM160B1_pACEBac1_InsRev	FAM160B1	pACEBac1	gcTCTAGAGGTACCTTAGGGAGTGGAAGAGGCATG
	0352_FAM160B1_pACEBac1_VecFwd	FAM160B1	pACEBac1	CTCTTCCACTCCCTAAGGTACCTCTAGAgcctgcagtctcgac
	0353_FAM160B1_pACEBac1_VecRev	FAM160B1	pACEBac1	GTGAACTTAGAGAACATGCTCGAGGGATCCgcgccc
	0358_FAM160B1_pACEBac1_VecFwd02	FAM160B1	pACEBac1	CACTCCCTAAGGTACCTCTAGAgcctgcagtctc
	0359_FAM160B1_pACEBac1_VecRev02	FAM160B1	pACEBac1	TAGAGAACATGCTCGAGGGATCCgcgcc
Allows cloning of FAM160A2 from pOmniBac into pAceBac1	E13	FAM160A2	pACEBac1	CCTCGAGCAtggaaagaatgaattggctc
	E15	FAM160A2	pACEBac1	tcaaccctTAAGGTACCTCTAGAgcctg
Allows cloning of StrepII-Psc-HOOK3 from pAceBac1 into pAceBac1 (for sequence correction)	E11	HOOK3	pACEBac1	AGGGTCCGAtgttcagcgtagagtcgctg
	E5	HOOK3	pACEBac1	cagcaaggTAAGGTACCTCTAGAgcctg
Allows cloning of FTS from pOmniBac into pAceBac1	E17	FTS/AKTIP	pACEBac1	CCTCGAGCAtgaaccctttctggagtatg
	E19	FTS/AKTIP	pACEBac1	tggctactTAAGGTACCTCTAGAgcctg
Allows cloning of Strep-Psc-HOOK3 571-718 pAceBac1 from Strep-Psc-FL HOOK3 pAceBac1	H7F	HOOK3	pACEBac1	AGGGTCCGgatctcgagccaagatttaac
	H7R	HOOK3	pACEBac1	tcgagatcCGGACCCTGAAACAGAACTTC
Allows cloning of Strep-Psc-HOOK3 451-718 pAceBac1 from Strep-Psc-FL HOOK3 pAceBac1	H1F	HOOK3	pACEBac1	AGGGTCCGtcagacagtctagctgcagag
	H1R	HOOK3	pACEBac1	ctgtctgaCGGACCCTGAAACAGAACTTC
Allows cloning of Strep-Psc-HOOK3 1-451 pAceBac1 from Strep-Psc-FL HOOK3 pAceBac1	095_p2392_HOOK_CC1_CC2_F	HOOK3	pACEBac1	aggagtcttaaggtacctctagagcc
	096_p2392_HOOK_CC1_CC2_R	HOOK3	pACEBac1	aggtaccttaagactcctgacttccaagag
Allows cloning of Strep-Psc-HOOK2 566-719 pAceBac1 from Strep-Psc-FL HOOK2 pAceBac1	033_p2935_Hook2_566-719_F	HOOK2	pACEBac1	agggtccggaactggagccccccacc
	034_p2935_Hook2_566-719_R	HOOK2	pACEBac1	ccagttccggaccctgaaacagaac
Creates KIF1C 722-841 truncation from KIF1C pET22b-GST-Kif1C(612-922)-6His plasmid	063_Kif1C_722-841_F	KIF1C stalk	pet22b	agggtgaacctcgcagggtttatcag
	064_Kif1C_722-841_R	KIF1C stalk	pet22b	gcggccgccgtcagcttgtcgatgtg
	065_Kif1C_722-841_p2806_R	KIF1C stalk	pet22b	tgcgaggttcaccctggaaatagagattctctgtagttggg
	066_Kif1C_722-841_p2806_F	KIF1C stalk	pet22b	gctgacggcggccgcactcgagcac
Creates KIF1C ∆742-840 delection from KIF1C pET22b-GST-Kif1C(612-922)-6His plasmid	081_p2239_∆742-840_F	KIF1C stalk	pet22b	cccgctggacggggattctgcaggagg
	082_p2239_∆742-840_R	KIF1C stalk	pet22b	tccccgtccagcgggggtctttgcc
Creates KIF1C ∆722-840 delection from KIF1C pET22b-GST-Kif1C(612-922)-6His plasmid	083_p2239_∆722-840_F	KIF1C stalk	pet22b	gcagggccacggggattctgcaggaggtg
	084_p2239_∆722-840_R	KIF1C stalk	pet22b	tccccgtggccctgcgcttgccactg
Creates KIF1C stalk 674-922 construct from KIF1C pET22b-GST-Kif1C(612-922)-6His plasmid	1C1	KIF1C stalk	pet22b	GTagcggatcggacagcggggatgactc
	1C2	KIF1C stalk	pet22b	ctgtccgatccgctACCCTGGAAATAGAGATTCTCTGTAG
Creates KIF1C stalk 674-822 construct from KIF1C pET22b-GST-Kif1C(612-922)-6His plasmid	1C1	KIF1C stalk	pet22b	GTagcggatcggacagcggggatgactc
	IC5n	KIF1C stalk	pet22b	gcagtgaggcggccGCACTCGAGCACCACCACCACCACCACTGAGATCCGGCTGCTAAC
