# Supplementary material for: KIF1C activates and extends dynein movement through the FHF cargo adapter
Source: Nat Struct Mol Biol. 2025 Jan 2;32(4):756–66. doi: 10.1038/s41594-024-01418-z (PMC11996680; doi:10.1038/s41594-024-01418-z)
Supplement: Supplementary file 4 — Statistical source data for Fig. 1c (found in the sheet titled ‘1C–DDHK directionality’). Statistical source data for Fig. 2b,d (found in the sheets titled ‘2B–dynein landing rate’ and ‘2D–kinesin landing rate’). Statistical source data for Fig. 4a–c (found in multiple sheets titled ‘4A_ …’ and so on and ‘4B’ and ‘4C’). Statistical source data for Fig. 6b–d,f–h (found in the sheets titled ‘6B–kinesin speed’, ‘6C–kinesin run length’, ‘6D–kinesin dwell time’, ‘6F–dynein speed’, ‘6G–dynein run length’ and ‘6H–dynein dwell time’). Statistical source data for Extended Data Fig. 9b–d (found in the sheet titled ‘EDF9’). [file 41594_2024_1418_MOESM4_ESM.xlsx]

## Sheet: 1C - DDHK directionality
	Analysis folder	# Motors	# Plus-directed	# Minus directed	# Static	# Bidirectional
Experiment 1 (20/01/2021)	2021_01_20_DDHK_KSTALK_KFL_Dytail	559	65	473	10	11
Experiment 2 (19/01/2021)	2021_01_19_DDuH_KFL_KSTALK	277	28	247	1	1
Experiment 3 (27/01/2021)	2021_01_27_DDH_KFL_KS_DyTail	582	97	462	11	12
	Sum:	1418	190	1182	22	24
	Proportion (%):	1	0.133992	0.833568	0.0155148	0.0169252
			# Plus-directed	# Minus directed	# Static	# Bidirectional
Experiment 1 (20/01/2021)	2021_01_20_DDHK_KSTALK_KFL_Dytail		11.6279	84.6154	1.78891	1.9678
Experiment 2 (19/01/2021)	2021_01_19_DDuH_KFL_KSTALK		10.1083	89.1697	0.361011	0.361011
Experiment 3 (27/01/2021)	2021_01_27_DDH_KFL_KS_DyTail		16.6667	79.3814	1.89003	2.06186
	Avg. Proportion for exp 1-3 (%)		12.801	84.3888	1.34665	1.46356

## Sheet: 2B - dynein landing rate
Statistics					Raw data ->	Group name	Experiment name	Landing rate (n/um/min)
	DDH	DDH-KFL	DDH-KS			DDH	2023-01-19	0.0869998
Mean	0.167461	0.213896	0.431615			DDH	2023-01-19	0.132275
Median	0.158447	0.181097	0.436508			DDH	2023-01-19	0.0705467
SD	0.0786129	0.130347	0.163118			DDH	2023-01-19	0.0829187
N	165	150	171			DDH	2023-01-19	0.112233
Testing						DDH	2023-01-19	0.139762
	DDH	DDH-KFL	DDH-KS			DDH	2023-01-19	0.0666134
DDH	1	0.000523717	9.35285e-57			DDH	2023-01-19	0.0881834
DDH-KFL	0.000523717	1	8.89949e-39			DDH	2023-01-19	0.146199
DDH-KS	9.35285e-57	8.89949e-39	1			DDH	2023-01-19	0.100281
						DDH	2023-01-19	0.0753661
*N is number of microtubules over which landing rate was measured.						DDH	2023-01-19	0.119958
						DDH	2023-01-19	0.0819403
						DDH	2023-01-19	0.0896057
Number of values	165	150	171			DDH	2023-01-19	0.146199
						DDH	2023-01-19	0.110011
Minimum	0.01991	0.01699	0.1108			DDH	2023-01-19	0.231481
25% Percentile	0.1122	0.1257	0.3006			DDH	2023-01-19	0.123943
Median	0.1584	0.1811	0.4365			DDH	2023-01-19	0.14245
75% Percentile	0.2114	0.2849	0.5428			DDH	2023-01-19	0.126984
Maximum	0.5099	0.675	0.8264			DDH	2023-01-19	0.200803
Range	0.49	0.658	0.7157			DDH	2023-01-19	0.0987654
						DDH	2023-01-19	0.114312
Mean	0.1675	0.2139	0.4316			DDH	2023-01-19	0.0732371
Std. Deviation	0.07885	0.1308	0.1636			DDH	2023-01-19	0.114943
Std. Error of Mean	0.006139	0.01068	0.01251			DDH	2023-01-19	0.0931749
						DDH	2023-01-19	0.125424
						DDH	2023-01-19	0.135501
						DDH	2023-01-19	0.305011
						DDH	2023-01-19	0.171821
						DDH	2023-01-19	0.189394
						DDH	2023-01-19	0.225836
						DDH	2023-01-19	0.0937647
						DDH	2023-01-19	0.198413
						DDH	2023-01-19	0.322061
						DDH	2023-01-19	0.108932
						DDH	2023-01-19	0.112233
						DDH	2023-01-19	0.155499
						DDH	2023-01-19	0.0901344
						DDH	2023-01-19	0.15791
						DDH	2023-01-19	0.158447
						DDH	2023-01-19	0.159055
						DDH	2023-01-19	0.224467
						DDH	2023-01-19	0.211176
						DDH	2023-01-19	0.202546
						DDH	2023-01-19	0.0726216
						DDH	2023-01-19	0.305645
						DDH	2023-01-19	0.188005
						DDH	2023-01-19	0.243554
						DDH	2023-01-19	0.259909
						DDH	2023-01-19	0.207535
						DDH	2023-01-19	0.167181
						DDH	2023-01-19	0.126839
						DDH	2023-01-19	0.273224
						DDH	2023-01-19	0.0857339
						DDH	2023-01-19	0.17681
						DDH	2023-01-19	0.151409
						DDH	2023-01-19	0.0935279
						DDH	2023-01-19	0.0953159
						DDH	2023-01-19	0.0405515
						DDH	2023-01-19	0.10101
						DDH	2023-01-19	0.0413822
						DDH	2023-01-19	0.0299376
						DDH	2023-01-19	0.0704509
						DDH	2023-01-19	0.0508751
						DDH	2023-01-19	0.127142
						DDH	2023-01-19	0.0667334
						DDH	2023-01-19	0.0219154
						DDH	2023-01-19	0.0962001
						DDH	2023-01-20	0.161616
						DDH	2023-01-20	0.188196
						DDH	2023-01-20	0.165904
						DDH	2023-01-20	0.30525
						DDH	2023-01-20	0.185185
						DDH	2023-01-20	0.152505
						DDH	2023-01-20	0.197328
						DDH	2023-01-20	0.208964
						DDH	2023-01-20	0.251383
						DDH	2023-01-20	0.211457
						DDH	2023-01-20	0.273428
						DDH	2023-01-20	0.218477
						DDH	2023-01-20	0.27079
						DDH	2023-01-20	0.146332
						DDH	2023-01-20	0.176367
						DDH	2023-01-20	0.310713
						DDH	2023-01-20	0.185185
						DDH	2023-01-20	0.185766
						DDH	2023-01-20	0.144568
						DDH	2023-01-20	0.248419
						DDH	2023-01-20	0.132833
						DDH	2023-01-20	0.171821
						DDH	2023-01-20	0.239198
						DDH	2023-01-20	0.128452
						DDH	2023-01-20	0.208487
						DDH	2023-01-20	0.318761
						DDH	2023-01-20	0.14245
						DDH	2023-01-20	0.137174
						DDH	2023-01-20	0.119474
						DDH	2023-01-20	0.167181
						DDH	2023-01-20	0.2849
						DDH	2023-01-20	0.146425
						DDH	2023-01-20	0.185826
						DDH	2023-01-20	0.0974659
						DDH	2023-01-20	0.246914
						DDH	2023-01-20	0.217354
						DDH	2023-01-20	0.165344
						DDH	2023-01-20	0.178492
						DDH	2023-01-20	0.283688
						DDH	2023-01-20	0.188324
						DDH	2023-01-20	0.220459
						DDH	2023-01-20	0.173611
						DDH	2023-01-20	0.0677507
						DDH	2023-01-20	0.17284
						DDH	2023-01-20	0.0958724
						DDH	2023-01-20	0.207535
						DDH	2023-01-20	0.128116
						DDH	2023-01-20	0.193237
						DDH	2023-01-20	0.16835
						DDH	2023-01-27	0.115741
						DDH	2023-01-27	0.0430663
						DDH	2023-01-27	0.283951
						DDH	2023-01-27	0.127088
						DDH	2023-01-27	0.150295
						DDH	2023-01-27	0.0703235
						DDH	2023-01-27	0.14556
						DDH	2023-01-27	0.16697
						DDH	2023-01-27	0.125125
						DDH	2023-01-27	0.187869
						DDH	2023-01-27	0.194522
						DDH	2023-01-27	0.111857
						DDH	2023-01-27	0.305359
						DDH	2023-01-27	0.50993
						DDH	2023-01-27	0.131105
						DDH	2023-01-27	0.105588
						DDH	2023-01-27	0.16835
						DDH	2023-01-27	0.211399
						DDH	2023-01-27	0.164088
						DDH	2023-01-27	0.188964
						DDH	2023-01-27	0.236529
						DDH	2023-01-27	0.241546
						DDH	2023-01-27	0.257202
						DDH	2023-01-27	0.229318
						DDH	2023-01-27	0.284147
						DDH	2023-01-27	0.242656
						DDH	2023-01-27	0.389864
						DDH	2023-01-27	0.292678
						DDH	2023-01-27	0.240741
						DDH	2023-01-27	0.256692
						DDH	2023-01-27	0.37478
						DDH	2023-01-27	0.272331
						DDH	2023-01-27	0.17284
						DDH	2023-01-27	0.156055
						DDH	2023-01-27	0.325325
						DDH	2023-01-27	0.11626
						DDH	2023-01-27	0.144928
						DDH	2023-01-27	0.0199124
						DDH	2023-01-27	0.0805153
						DDH	2023-01-27	0.11396
						DDH	2023-01-27	0.113379
						DDH	2023-01-27	0.181159
						DDH	2023-01-27	0.125549
						DDH	2023-01-27	0.0607165
						DDH	2023-01-27	0.0805153
						DDH	2023-01-27	0.114211
						DDH	2023-01-27	0.213675
						DDH KFL	2023-01-19	0.258251
						DDH KFL	2023-01-19	0.394376
						DDH KFL	2023-01-19	0.257202
						DDH KFL	2023-01-19	0.393314
						DDH KFL	2023-01-19	0.127714
						DDH KFL	2023-01-19	0.290049
						DDH KFL	2023-01-19	0.319953
						DDH KFL	2023-01-19	0.35461
						DDH KFL	2023-01-19	0.244584
						DDH KFL	2023-01-19	0.342009
						DDH KFL	2023-01-19	0.252525
						DDH KFL	2023-01-19	0.260417
						DDH KFL	2023-01-19	0.420875
						DDH KFL	2023-01-19	0.298686
						DDH KFL	2023-01-19	0.308642
						DDH KFL	2023-01-19	0.327267
						DDH KFL	2023-01-19	0.170738
						DDH KFL	2023-01-19	0.205761
						DDH KFL	2023-01-19	0.131234
						DDH KFL	2023-01-19	0.205761
						DDH KFL	2023-01-19	0.236865
						DDH KFL	2023-01-19	0.181818
						DDH KFL	2023-01-19	0.144033
						DDH KFL	2023-01-19	0.147694
						DDH KFL	2023-01-19	0.156937
						DDH KFL	2023-01-19	0.0810185
						DDH KFL	2023-01-19	0.134409
						DDH KFL	2023-01-19	0.2002
						DDH KFL	2023-01-19	0.15015
						DDH KFL	2023-01-19	0.0937647
						DDH KFL	2023-01-19	0.159431
						DDH KFL	2023-01-19	0.143833
						DDH KFL	2023-01-19	0.180375
						DDH KFL	2023-01-19	0.15747
						DDH KFL	2023-01-19	0.154967
						DDH KFL	2023-01-19	0.184035
						DDH KFL	2023-01-19	0.189168
						DDH KFL	2023-01-19	0.0514403
						DDH KFL	2023-01-19	0.174106
						DDH KFL	2023-01-19	0.209486
						DDH KFL	2023-01-19	0.16835
						DDH KFL	2023-01-19	0.207684
						DDH KFL	2023-01-19	0.175607
						DDH KFL	2023-01-19	0.138574
						DDH KFL	2023-01-19	0.191571
						DDH KFL	2023-01-19	0.226943
						DDH KFL	2023-01-19	0.0937647
						DDH KFL	2023-01-19	0.159431
						DDH KFL	2023-01-19	0.143833
						DDH KFL	2023-01-19	0.180375
						DDH KFL	2023-01-19	0.15747
						DDH KFL	2023-01-19	0.154967
						DDH KFL	2023-01-19	0.184035
						DDH KFL	2023-01-19	0.189168
						DDH KFL	2023-01-19	0.0514403
						DDH KFL	2023-01-19	0.174106
						DDH KFL	2023-01-19	0.209486
						DDH KFL	2023-01-19	0.16835
						DDH KFL	2023-01-19	0.207684
						DDH KFL	2023-01-19	0.175607
						DDH KFL	2023-01-19	0.138574
						DDH KFL	2023-01-19	0.191571
						DDH KFL	2023-01-19	0.226943
						DDH KFL	2023-01-19	0.391236
						DDH KFL	2023-01-19	0.271392
						DDH KFL	2023-01-19	0.446999
						DDH KFL	2023-01-19	0.149254
						DDH KFL	2023-01-19	0.407747
						DDH KFL	2023-01-19	0.141543
						DDH KFL	2023-01-19	0.158997
						DDH KFL	2023-01-19	0.114548
						DDH KFL	2023-01-19	0.224467
						DDH KFL	2023-01-19	0.37037
						DDH KFL	2023-01-19	0.166569
						DDH KFL	2023-01-19	0.247483
						DDH KFL	2023-01-20	0.292895
						DDH KFL	2023-01-20	0.157604
						DDH KFL	2023-01-20	0.194293
						DDH KFL	2023-01-20	0.0827041
						DDH KFL	2023-01-20	0.129022
						DDH KFL	2023-01-20	0.0887874
						DDH KFL	2023-01-20	0.229792
						DDH KFL	2023-01-20	0.378127
						DDH KFL	2023-01-20	0.0946202
						DDH KFL	2023-01-20	0.2849
						DDH KFL	2023-01-20	0.251708
						DDH KFL	2023-01-20	0.12577
						DDH KFL	2023-01-20	0.143369
						DDH KFL	2023-01-20	0.0900206
						DDH KFL	2023-01-20	0.0685871
						DDH KFL	2023-01-20	0.0857339
						DDH KFL	2023-01-20	0.0446229
						DDH KFL	2023-01-20	0.125356
						DDH KFL	2023-01-20	0.0169895
						DDH KFL	2023-01-20	0.0657462
						DDH KFL	2023-01-20	0.0546269
						DDH KFL	2023-01-20	0.133869
						DDH KFL	2023-01-20	0.11803
						DDH KFL	2023-01-20	0.323339
						DDH KFL	2023-01-20	0.276308
						DDH KFL	2023-01-20	0.0602228
						DDH KFL	2023-01-20	0.2849
						DDH KFL	2023-01-20	0.245278
						DDH KFL	2023-01-20	0.072338
						DDH KFL	2023-01-20	0.109856
						DDH KFL	2023-01-20	0.215252
						DDH KFL	2023-01-20	0.250627
						DDH KFL	2023-01-20	0.062623
						DDH KFL	2023-01-20	0.209486
						DDH KFL	2023-01-20	0.0411523
						DDH KFL	2023-01-20	0.0836995
						DDH KFL	2023-01-20	0.255144
						DDH KFL	2023-01-20	0.0532481
						DDH KFL	2023-01-20	0.1221
						DDH KFL	2023-01-27	0.415722
						DDH KFL	2023-01-27	0.47128
						DDH KFL	2023-01-27	0.276606
						DDH KFL	2023-01-27	0.393201
						DDH KFL	2023-01-27	0.101152
						DDH KFL	2023-01-27	0.111111
						DDH KFL	2023-01-27	0.501089
						DDH KFL	2023-01-27	0.0896057
						DDH KFL	2023-01-27	0.392341
						DDH KFL	2023-01-27	0.0685871
						DDH KFL	2023-01-27	0.0402576
						DDH KFL	2023-01-27	0.121433
						DDH KFL	2023-01-27	0.0649773
						DDH KFL	2023-01-27	0.138456
						DDH KFL	2023-01-27	0.1295
						DDH KFL	2023-01-27	0.356125
						DDH KFL	2023-01-27	0.628745
						DDH KFL	2023-01-27	0.303227
						DDH KFL	2023-01-27	0.0487329
						DDH KFL	2023-01-27	0.472813
						DDH KFL	2023-01-27	0.35646
						DDH KFL	2023-01-27	0.359712
						DDH KFL	2023-01-27	0.364613
						DDH KFL	2023-01-27	0.67503
						DDH KFL	2023-01-27	0.659769
						DDH KFL	2023-01-27	0.664576
						DDH KFL	2023-01-27	0.12385
						DDH KFL	2023-01-27	0.0347222
						DDH KFL	2023-01-27	0.347222
						DDH KFL	2023-01-27	0.2431
						DDH KFL	2023-01-27	0.141414
						DDH KFL	2023-01-27	0.108137
						DDH KFL	2023-01-27	0.244992
						DDH KFL	2023-01-27	0.286123
						DDH KFL	2023-01-27	0.345742
						DDH KFL	2023-01-27	0.379867
						DDH KS	2023-01-19	0.597372
						DDH KS	2023-01-19	0.484007
						DDH KS	2023-01-19	0.653595
						DDH KS	2023-01-19	0.47915
						DDH KS	2023-01-19	0.765432
						DDH KS	2023-01-19	0.492514
						DDH KS	2023-01-19	0.599305
						DDH KS	2023-01-19	0.514403
						DDH KS	2023-01-19	0.577459
						DDH KS	2023-01-19	0.51609
						DDH KS	2023-01-19	0.826446
						DDH KS	2023-01-19	0.710812
						DDH KS	2023-01-19	0.472813
						DDH KS	2023-01-19	0.58318
						DDH KS	2023-01-19	0.311698
						DDH KS	2023-01-19	0.566893
						DDH KS	2023-01-19	0.571316
						DDH KS	2023-01-19	0.292398
						DDH KS	2023-01-19	0.555089
						DDH KS	2023-01-19	0.436508
						DDH KS	2023-01-19	0.811378
						DDH KS	2023-01-19	0.547403
						DDH KS	2023-01-19	0.516382
						DDH KS	2023-01-19	0.732601
						DDH KS	2023-01-19	0.648148
						DDH KS	2023-01-19	0.352005
						DDH KS	2023-01-19	0.400693
						DDH KS	2023-01-19	0.3367
						DDH KS	2023-01-19	0.468726
						DDH KS	2023-01-19	0.555556
						DDH KS	2023-01-19	0.438596
						DDH KS	2023-01-19	0.468284
						DDH KS	2023-01-19	0.419287
						DDH KS	2023-01-19	0.249288
						DDH KS	2023-01-19	0.542784
						DDH KS	2023-01-19	0.397673
						DDH KS	2023-01-19	0.52682
						DDH KS	2023-01-19	0.54696
						DDH KS	2023-01-19	0.349406
						DDH KS	2023-01-19	0.316894
						DDH KS	2023-01-19	0.499195
						DDH KS	2023-01-19	0.520183
						DDH KS	2023-01-19	0.701187
						DDH KS	2023-01-19	0.640146
						DDH KS	2023-01-19	0.790557
						DDH KS	2023-01-19	0.202943
						DDH KS	2023-01-19	0.533109
						DDH KS	2023-01-19	0.4004
						DDH KS	2023-01-19	0.59651
						DDH KS	2023-01-19	0.462963
						DDH KS	2023-01-19	0.546059
						DDH KS	2023-01-19	0.713735
						DDH KS	2023-01-19	0.58579
						DDH KS	2023-01-19	0.65888
						DDH KS	2023-01-19	0.472041
						DDH KS	2023-01-19	0.639731
						DDH KS	2023-01-19	0.540123
						DDH KS	2023-01-19	0.701583
						DDH KS	2023-01-19	0.669819
						DDH KS	2023-01-19	0.287109
						DDH KS	2023-01-19	0.378335
						DDH KS	2023-01-19	0.262985
						DDH KS	2023-01-19	0.297749
						DDH KS	2023-01-19	0.30525
						DDH KS	2023-01-19	0.110795
						DDH KS	2023-01-19	0.505051
						DDH KS	2023-01-19	0.477897
						DDH KS	2023-01-19	0.402576
						DDH KS	2023-01-19	0.63933
						DDH KS	2023-01-19	0.454545
						DDH KS	2023-01-19	0.394112
						DDH KS	2023-01-19	0.304878
						DDH KS	2023-01-19	0.359315
						DDH KS	2023-01-19	0.41548
						DDH KS	2023-01-19	0.298997
						DDH KS	2023-01-19	0.461556
						DDH KS	2023-01-19	0.403374
						DDH KS	2023-01-19	0.266071
						DDH KS	2023-01-19	0.520833
						DDH KS	2023-01-19	0.152207
						DDH KS	2023-01-19	0.536659
						DDH KS	2023-01-19	0.568551
						DDH KS	2023-01-19	0.630211
						DDH KS	2023-01-19	0.587173
						DDH KS	2023-01-19	0.549278
						DDH KS	2023-01-19	0.41507
						DDH KS	2023-01-19	0.515464
						DDH KS	2023-01-19	0.754458
						DDH KS	2023-01-19	0.338264
						DDH KS	2023-01-19	0.483817
						DDH KS	2023-01-19	0.751742
						DDH KS	2023-01-19	0.626929
						DDH KS	2023-01-19	0.601852
						DDH KS	2023-01-19	0.503813
						DDH KS	2023-01-19	0.510856
						DDH KS	2023-01-19	0.344879
						DDH KS	2023-01-19	0.743657
						DDH KS	2023-01-19	0.45977
						DDH KS	2023-01-19	0.387315
						DDH KS	2023-01-19	0.536769
						DDH KS	2023-01-19	0.146681
						DDH KS	2023-01-20	0.326178
						DDH KS	2023-01-20	0.23033
						DDH KS	2023-01-20	0.275447
						DDH KS	2023-01-20	0.346835
						DDH KS	2023-01-20	0.174429
						DDH KS	2023-01-20	0.379295
						DDH KS	2023-01-20	0.450672
						DDH KS	2023-01-20	0.260999
						DDH KS	2023-01-20	0.436063
						DDH KS	2023-01-20	0.155556
						DDH KS	2023-01-20	0.205761
						DDH KS	2023-01-20	0.144535
						DDH KS	2023-01-20	0.282345
						DDH KS	2023-01-20	0.344353
						DDH KS	2023-01-20	0.475082
						DDH KS	2023-01-20	0.451532
						DDH KS	2023-01-20	0.116783
						DDH KS	2023-01-20	0.499462
						DDH KS	2023-01-20	0.278773
						DDH KS	2023-01-20	0.486741
						DDH KS	2023-01-20	0.516503
						DDH KS	2023-01-20	0.376157
						DDH KS	2023-01-20	0.33142
						DDH KS	2023-01-20	0.352923
						DDH KS	2023-01-20	0.273907
						DDH KS	2023-01-20	0.184308
						DDH KS	2023-01-20	0.162663
						DDH KS	2023-01-20	0.196223
						DDH KS	2023-01-20	0.642479
						DDH KS	2023-01-20	0.275482
						DDH KS	2023-01-20	0.631556
						DDH KS	2023-01-20	0.62623
						DDH KS	2023-01-20	0.434848
						DDH KS	2023-01-20	0.17263
						DDH KS	2023-01-27	0.355556
						DDH KS	2023-01-27	0.221417
						DDH KS	2023-01-27	0.389864
						DDH KS	2023-01-27	0.481272
						DDH KS	2023-01-27	0.453515
						DDH KS	2023-01-27	0.524934
						DDH KS	2023-01-27	0.355702
						DDH KS	2023-01-27	0.595497
						DDH KS	2023-01-27	0.428595
						DDH KS	2023-01-27	0.284147
						DDH KS	2023-01-27	0.1924
						DDH KS	2023-01-27	0.233567
						DDH KS	2023-01-27	0.231481
						DDH KS	2023-01-27	0.143554
						DDH KS	2023-01-27	0.383921
						DDH KS	2023-01-27	0.233918
						DDH KS	2023-01-27	0.254965
						DDH KS	2023-01-27	0.382975
						DDH KS	2023-01-27	0.300625
						DDH KS	2023-01-27	0.206972
						DDH KS	2023-01-27	0.324964
						DDH KS	2023-01-27	0.494673
						DDH KS	2023-01-27	0.334001
						DDH KS	2023-01-27	0.18956
						DDH KS	2023-01-27	0.502197
						DDH KS	2023-01-27	0.383921
						DDH KS	2023-01-27	0.233918
						DDH KS	2023-01-27	0.254965
						DDH KS	2023-01-27	0.382975
						DDH KS	2023-01-27	0.300625
						DDH KS	2023-01-27	0.206972
						DDH KS	2023-01-27	0.324964
						DDH KS	2023-01-27	0.494673
						DDH KS	2023-01-27	0.334001
						DDH KS	2023-01-27	0.18956
						DDH KS	2023-01-27	0.502197

## Sheet: 2D - kinesin landing rate
HK Normal test: NormaltestResult(statistic=21.416221034703625, pvalue=2.2362826311007838e-05)											Group name	Experiment name	Measured value
DtDHLK Normal test: NormaltestResult(statistic=16.84862990913298, pvalue=0.00021946562260104257)											HK	2024-01-27	0.0634196
xDHLK Normal test: NormaltestResult(statistic=25.293660096812697, pvalue=3.217744053637521e-06)											HK	2024-01-27	0.0658762
DDHLK Normal test: NormaltestResult(statistic=19.448710018741878, pvalue=5.980896395245368e-05)											HK	2024-01-27	0.087146
KruskalResult(statistic=85.91655675148243, pvalue=1.6496987769410432e-18)											HK	2024-01-27	0.127714
	HK	DtDHLK	xDHLK	DDHLK							HK	2024-01-27	0.134071
HK	1	1.11972e-17	5.98136e-05	4.15829e-14							HK	2024-01-27	0.0352734
DtDHLK	1.11972e-17	1	1.20341e-07	0.402196							HK	2024-01-27	0.047081
xDHLK	5.98136e-05	1.20341e-07	1	2.31464e-05							HK	2024-01-27	0.037037
DDHLK	4.15829e-14	0.402196	2.31464e-05	1							HK	2024-01-27	0.0657462
											HK	2024-01-27	0.119772
	HK	DtDHLK	xDHLK	DDHLK							HK	2024-01-27	0.0712251
HK	0	1.20469	0.532434	0.82281							HK	2024-01-27	0.0566893
DtDHLK	-1.61582	0	-0.735146	0.117029							HK	2024-01-27	0.0457247
xDHLK	-0.678707	0.698671	0	0.526354							HK	2024-01-27	0.129431
DDHLK	-1.88374	-0.199755	-0.94533	0							HK	2024-01-27	0.0987654
	HK	DtDHLK	xDHLK	DDHLK							HK	2024-01-27	0.0918274
Mean	0.107958	0.216434	0.153523	0.234421							HK	2024-01-27	0.0500501
Median	0.095181	0.212191	0.145733	0.228526							HK	2024-01-27	0.116783
SD	0.0671336	0.0900444	0.0855768	0.153696							HK	2024-01-27	0.02405
N	94	113	138	97							HK	2024-01-27	0.111925
WARNING:fontTools.subset:meta NOT subset; don't know how to subset; dropped											HK	2024-01-27	0.0578704
											HK	2024-01-27	0.0324886
Process finished with exit code 0											HK	2024-01-27	0.108225
											HK	2024-01-27	0.0874891
											HK	2024-01-27	0.0868056
											HK	2024-01-27	0.0234412
											HK	2024-01-27	0.0324886
											HK	2024-01-27	0.0138198
											HK	2024-01-27	0.0297725
											HK	2024-01-27	0.0586029
											HK	2024-01-27	0.0215332
											HK	2024-01-27	0.0308642
											HK	2024-01-27	0.0259
											HK	2024-01-27	0.0228624
											HK	2024-01-27	0.0483512
											HK	2024-01-27	0.00903342
											HK	2024-01-27	0.0238949
											HK	2024-01-27	0.0407
											HK	2024-01-27	0.0374111
											HK	2024-01-27	0.0529101
											HK	2024-01-27	0.087146
											HK	2024-01-27	0.0730994
											HK	2024-01-27	0.0356125
											HK	2024-01-27	0.0746714
											HK	2024-01-27	0.0578704
											HK	2024-01-27	0.156937
											HK	2024-01-27	0.119048
											HK	2024-01-27	0.0584795
											HK	2024-01-27	0.115741
											HK	2024-01-27	0.164277
											HK	2024-01-27	0.0726216
											HK	2024-01-27	0.0896057
											HK	2024-01-29	0.158997
											HK	2024-01-29	0.331226
											HK	2024-01-29	0.361856
											HK	2024-01-29	0.136079
											HK	2024-01-29	0.176969
											HK	2024-01-29	0.214264
											HK	2024-01-29	0.159961
											HK	2024-01-29	0.141093
											HK	2024-01-29	0.15873
											HK	2024-01-29	0.199601
											HK	2024-01-29	0.209249
											HK	2024-01-29	0.0898957
											HK	2024-01-29	0.211285
											HK	2024-01-29	0.208073
											HK	2024-01-29	0.113263
											HK	2024-01-29	0.26455
											HK	2024-01-29	0.205761
											HK	2024-01-29	0.167181
											HK	2024-01-29	0.145243
											HK	2024-01-29	0.0896057
											HK	2024-01-29	0.151172
											HK	2024-01-29	0.154321
											HK	2024-01-29	0.181221
											HK	2024-01-29	0.094162
											HK	2024-01-29	0.122802
											HK	2024-01-29	0.143409
											HK	2024-01-29	0.151172
											HK	2024-01-29	0.161031
											HK	2024-01-29	0.21416
											HK	2024-01-29	0.0812216
											HK	2024-01-29	0.120773
											HK	2024-01-29	0.146549
											HK	2024-01-29	0.148148
											HK	2024-01-29	0.121933
											HK	2024-01-29	0.0850674
											HK	2024-01-29	0.16167
											HK	2024-01-29	0.106096
											HK	2024-01-29	0.0838287
											HK	2024-01-29	0.10175
											HK	2024-01-29	0.188964
											HK	2024-01-29	0.0962001
											HK	2024-01-29	0.0603865
											DtDHLK	2024-01-20	0.0893997
											DtDHLK	2024-01-20	0.294881
											DtDHLK	2024-01-20	0.0298686
											DtDHLK	2024-01-20	0.236703
											DtDHLK	2024-01-20	0.232868
											DtDHLK	2024-01-20	0.131105
											DtDHLK	2024-01-20	0.311448
											DtDHLK	2024-01-20	0.0805153
											DtDHLK	2024-01-20	0.222509
											DtDHLK	2024-01-20	0.23825
											DtDHLK	2024-01-20	0.457761
											DtDHLK	2024-01-20	0.265279
											DtDHLK	2024-01-20	0.0607165
											DtDHLK	2024-01-20	0.14834
											DtDHLK	2024-01-20	0.21575
											DtDHLK	2024-01-20	0.143062
											DtDHLK	2024-01-20	0.108655
											DtDHLK	2024-01-20	0.2405
											DtDHLK	2024-01-20	0.171346
											DtDHLK	2024-01-20	0.111972
											DtDHLK	2024-01-20	0.116783
											DtDHLK	2024-01-20	0.213675
											DtDHLK	2024-01-20	0.030525
											DtDHLK	2024-01-20	0.094162
											DtDHLK	2024-01-20	0.094861
											DtDHLK	2024-01-20	0.102881
											DtDHLK	2024-01-20	0.14245
											DtDHLK	2024-01-20	0.196565
											DtDHLK	2024-01-20	0.10433
											DtDHLK	2024-01-20	0.13468
											DtDHLK	2024-01-20	0.11139
											DtDHLK	2024-01-27	0.221701
											DtDHLK	2024-01-27	0.182307
											DtDHLK	2024-01-27	0.132275
											DtDHLK	2024-01-27	0.141173
											DtDHLK	2024-01-27	0.315209
											DtDHLK	2024-01-27	0.292398
											DtDHLK	2024-01-27	0.201457
											DtDHLK	2024-01-27	0.197771
											DtDHLK	2024-01-27	0.276396
											DtDHLK	2024-01-27	0.2442
											DtDHLK	2024-01-27	0.165529
											DtDHLK	2024-01-27	0.253319
											DtDHLK	2024-01-27	0.308642
											DtDHLK	2024-01-27	0.217865
											DtDHLK	2024-01-27	0.16835
											DtDHLK	2024-01-27	0.170068
											DtDHLK	2024-01-27	0.183655
											DtDHLK	2024-01-27	0.102881
											DtDHLK	2024-01-27	0.208659
											DtDHLK	2024-01-27	0.226485
											DtDHLK	2024-01-27	0.206365
											DtDHLK	2024-01-27	0.462963
											DtDHLK	2024-01-27	0.261561
											DtDHLK	2024-01-27	0.43036
											DtDHLK	2024-01-27	0.152263
											DtDHLK	2024-01-27	0.155618
											DtDHLK	2024-01-27	0.214033
											DtDHLK	2024-01-27	0.246914
											DtDHLK	2024-01-27	0.219298
											DtDHLK	2024-01-27	0.162037
											DtDHLK	2024-01-27	0.283224
											DtDHLK	2024-01-27	0.288202
											DtDHLK	2024-01-27	0.212191
											DtDHLK	2024-01-27	0.193658
											DtDHLK	2024-01-27	0.120027
											DtDHLK	2024-01-27	0.22819
											DtDHLK	2024-01-27	0.128985
											DtDHLK	2024-01-27	0.358423
											DtDHLK	2024-01-27	0.202429
											DtDHLK	2024-01-27	0.529101
											DtDHLK	2024-01-27	0.180505
											DtDHLK	2024-01-27	0.21575
											DtDHLK	2024-01-27	0.166667
											DtDHLK	2024-01-27	0.225443
											DtDHLK	2024-01-27	0.292398
											DtDHLK	2024-01-27	0.324074
											DtDHLK	2024-01-27	0.210578
											DtDHLK	2024-01-29	0.363108
											DtDHLK	2024-01-29	0.155129
											DtDHLK	2024-01-29	0.2849
											DtDHLK	2024-01-29	0.178253
											DtDHLK	2024-01-29	0.152851
											DtDHLK	2024-01-29	0.178326
											DtDHLK	2024-01-29	0.22819
											DtDHLK	2024-01-29	0.229433
											DtDHLK	2024-01-29	0.173224
											DtDHLK	2024-01-29	0.290734
											DtDHLK	2024-01-29	0.305556
											DtDHLK	2024-01-29	0.363554
											DtDHLK	2024-01-29	0.17037
											DtDHLK	2024-01-29	0.159055
											DtDHLK	2024-01-29	0.175723
											DtDHLK	2024-01-29	0.228311
											DtDHLK	2024-01-29	0.119474
											DtDHLK	2024-01-29	0.278707
											DtDHLK	2024-01-29	0.243436
											DtDHLK	2024-01-29	0.198959
											DtDHLK	2024-01-29	0.26455
											DtDHLK	2024-01-29	0.181974
											DtDHLK	2024-01-29	0.170416
											DtDHLK	2024-01-29	0.240385
											DtDHLK	2024-01-29	0.183655
											DtDHLK	2024-01-29	0.37037
											DtDHLK	2024-01-29	0.225225
											DtDHLK	2024-01-29	0.237417
											DtDHLK	2024-01-29	0.33394
											DtDHLK	2024-01-29	0.239808
											DtDHLK	2024-01-29	0.318418
											DtDHLK	2024-01-29	0.195724
											DtDHLK	2024-01-29	0.313743
											DtDHLK	2024-01-29	0.216884
											DtDHLK	2024-01-29	0.472411
											xDHLK	2024-01-20	0.107875
											xDHLK	2024-01-20	0.143237
											xDHLK	2024-01-20	0.104657
											xDHLK	2024-01-20	0.127376
											xDHLK	2024-01-20	0.11213
											xDHLK	2024-01-20	0.134953
											xDHLK	2024-01-20	0.115022
											xDHLK	2024-01-20	0.135696
											xDHLK	2024-01-20	0.160594
											xDHLK	2024-01-20	0.12477
											xDHLK	2024-01-20	0.0237417
											xDHLK	2024-01-20	0.0500501
											xDHLK	2024-01-20	0.0579912
											xDHLK	2024-01-20	0.0569801
											xDHLK	2024-01-20	0.0550055
											xDHLK	2024-01-20	0.0396825
											xDHLK	2024-01-20	0.156357
											xDHLK	2024-01-20	0.0873515
											xDHLK	2024-01-20	0.119772
											xDHLK	2024-01-20	0.13013
											xDHLK	2024-01-20	0.0685871
											xDHLK	2024-01-20	0.0485201
											xDHLK	2024-01-20	0.0591646
											xDHLK	2024-01-20	0.158085
											xDHLK	2024-01-20	0.0501469
											xDHLK	2024-01-20	0.114943
											xDHLK	2024-01-20	0.124285
											xDHLK	2024-01-20	0.047138
											xDHLK	2024-01-20	0.0979995
											xDHLK	2024-01-20	0.0820008
											xDHLK	2024-01-20	0.0345066
											xDHLK	2024-01-20	0.0310366
											xDHLK	2024-01-20	0.102881
											xDHLK	2024-01-20	0.0910747
											xDHLK	2024-01-20	0.0814815
											xDHLK	2024-01-20	0.0545732
											xDHLK	2024-01-20	0.127714
											xDHLK	2024-01-20	0.0685871
											xDHLK	2024-01-20	0.0242072
											xDHLK	2024-01-20	0.112233
											xDHLK	2024-01-20	0.0618871
											xDHLK	2024-01-20	0.0695531
											xDHLK	2024-01-20	0.0873515
											xDHLK	2024-01-20	0.0540687
											xDHLK	2024-01-20	0.0631313
											xDHLK	2024-01-20	0.0457247
											xDHLK	2024-01-20	0.0365257
											xDHLK	2024-01-20	0.0916758
											xDHLK	2024-01-20	0.0133227
											xDHLK	2024-01-20	0.0301932
											xDHLK	2024-01-20	0.0154321
											xDHLK	2024-01-20	0.0555556
											xDHLK	2024-01-20	0.0655523
											xDHLK	2024-01-20	0.0610501
											xDHLK	2024-01-27	0.149724
											xDHLK	2024-01-27	0.50993
											xDHLK	2024-01-27	0.258398
											xDHLK	2024-01-27	0.145243
											xDHLK	2024-01-27	0.219479
											xDHLK	2024-01-27	0.156695
											xDHLK	2024-01-27	0.169692
											xDHLK	2024-01-27	0.130837
											xDHLK	2024-01-27	0.152147
											xDHLK	2024-01-27	0.145815
											xDHLK	2024-01-27	0.42735
											xDHLK	2024-01-27	0.119658
											xDHLK	2024-01-27	0.106581
											xDHLK	2024-01-27	0.110229
											xDHLK	2024-01-27	0.175439
											xDHLK	2024-01-27	0.101937
											xDHLK	2024-01-27	0.149
											xDHLK	2024-01-27	0.14245
											xDHLK	2024-01-27	0.103419
											xDHLK	2024-01-27	0.138198
											xDHLK	2024-01-27	0.171468
											xDHLK	2024-01-27	0.148148
											xDHLK	2024-01-27	0.163116
											xDHLK	2024-01-27	0.121433
											xDHLK	2024-01-27	0.197006
											xDHLK	2024-01-27	0.243309
											xDHLK	2024-01-27	0.1001
											xDHLK	2024-01-27	0.159431
											xDHLK	2024-01-27	0.15015
											xDHLK	2024-01-27	0.186281
											xDHLK	2024-01-27	0.176768
											xDHLK	2024-01-27	0.128452
											xDHLK	2024-01-27	0.182577
											xDHLK	2024-01-27	0.178063
											xDHLK	2024-01-27	0.0995619
											xDHLK	2024-01-27	0.121433
											xDHLK	2024-01-27	0.121433
											xDHLK	2024-01-27	0.116598
											xDHLK	2024-01-27	0.145651
											xDHLK	2024-01-27	0.22618
											xDHLK	2024-01-29	0.190309
											xDHLK	2024-01-29	0.389864
											xDHLK	2024-01-29	0.166377
											xDHLK	2024-01-29	0.198807
											xDHLK	2024-01-29	0.251992
											xDHLK	2024-01-29	0.219971
											xDHLK	2024-01-29	0.286907
											xDHLK	2024-01-29	0.286
											xDHLK	2024-01-29	0.243025
											xDHLK	2024-01-29	0.188615
											xDHLK	2024-01-29	0.208333
											xDHLK	2024-01-29	0.166569
											xDHLK	2024-01-29	0.228624
											xDHLK	2024-01-29	0.286596
											xDHLK	2024-01-29	0.215054
											xDHLK	2024-01-29	0.297999
											xDHLK	2024-01-29	0.205761
											xDHLK	2024-01-29	0.3367
											xDHLK	2024-01-29	0.162963
											xDHLK	2024-01-29	0.108932
											xDHLK	2024-01-29	0.233471
											xDHLK	2024-01-29	0.16835
											xDHLK	2024-01-29	0.191778
											xDHLK	2024-01-29	0.16167
											xDHLK	2024-01-29	0.233918
											xDHLK	2024-01-29	0.279525
											xDHLK	2024-01-29	0.279374
											xDHLK	2024-01-29	0.266168
											xDHLK	2024-01-29	0.201687
											xDHLK	2024-01-29	0.306816
											xDHLK	2024-01-29	0.155945
											xDHLK	2024-01-29	0.245426
											xDHLK	2024-01-29	0.21416
											xDHLK	2024-01-29	0.232868
											xDHLK	2024-01-29	0.310713
											xDHLK	2024-01-29	0.285948
											xDHLK	2024-01-29	0.239808
											xDHLK	2024-01-29	0.159804
											xDHLK	2024-01-29	0.240891
											xDHLK	2024-01-29	0.228624
											xDHLK	2024-01-29	0.164171
											xDHLK	2024-01-29	0.191307
											xDHLK	2024-01-29	0.217256
											xDHLK	2024-01-29	0.214087
											DDHLK	2024-01-29	0.30546
											DDHLK	2024-01-29	0.228526
											DDHLK	2024-01-29	0.354999
											DDHLK	2024-01-29	0.200803
											DDHLK	2024-01-29	0.262917
											DDHLK	2024-01-29	0.238949
											DDHLK	2024-01-29	0.404427
											DDHLK	2024-01-29	0.292172
											DDHLK	2024-01-29	0.280584
											DDHLK	2024-01-29	0.341476
											DDHLK	2024-01-29	0.326797
											DDHLK	2024-01-29	0.388437
											DDHLK	2024-01-29	0.339789
											DDHLK	2024-01-29	0.424383
											DDHLK	2024-01-29	0.340475
											DDHLK	2024-01-29	0.193477
											DDHLK	2024-01-29	0.259605
											DDHLK	2024-01-29	0.253883
											DDHLK	2024-01-29	0.328731
											DDHLK	2024-01-29	0.312989
											DDHLK	2024-01-29	0.360428
											DDHLK	2024-01-29	0.445382
											DDHLK	2024-01-29	0.262763
											DDHLK	2024-01-29	0.214877
											DDHLK	2024-01-29	0.478395
											DDHLK	2024-01-29	0.304634
											DDHLK	2024-01-29	0.393314
											DDHLK	2024-01-29	0.881834
											DDHLK	2024-01-29	0.297812
											DDHLK	2024-01-29	0.283537
											DDHLK	2024-01-29	0.339728
											DDHLK	2024-01-29	0.406909
											DDHLK	2024-01-29	0.343643
											DDHLK	2024-01-29	0.41956
											DDHLK	2024-01-29	0.376312
											DDHLK	2024-01-29	0.286596
											DDHLK	2024-01-20	0.32124
											DDHLK	2024-01-20	0.433412
											DDHLK	2024-01-20	0.0425015
											DDHLK	2024-01-20	0.0827041
											DDHLK	2024-01-20	0.280814
											DDHLK	2024-01-20	0.0887874
											DDHLK	2024-01-20	0.135172
											DDHLK	2024-01-20	0.319953
											DDHLK	2024-01-20	0.175723
											DDHLK	2024-01-20	0.0854701
											DDHLK	2024-01-20	0.226537
											DDHLK	2024-01-20	0.0737271
											DDHLK	2024-01-20	0.143369
											DDHLK	2024-01-20	0.0900206
											DDHLK	2024-01-20	0.0685871
											DDHLK	2024-01-20	0.0857339
											DDHLK	2024-01-20	0.0446229
											DDHLK	2024-01-20	0.0797721
											DDHLK	2024-01-20	0.0169895
											DDHLK	2024-01-20	0.14245
											DDHLK	2024-01-20	0.0546269
											DDHLK	2024-01-20	0.0390451
											DDHLK	2024-01-20	0.0854701
											DDHLK	2024-01-20	0.0631313
											DDHLK	2024-01-20	0.124927
											DDHLK	2024-01-20	0.257701
											DDHLK	2024-01-20	0.0667334
											DDHLK	2024-01-20	0.222222
											DDHLK	2024-01-20	0.229277
											DDHLK	2024-01-20	0.0602228
											DDHLK	2024-01-20	0.0949668
											DDHLK	2024-01-20	0.208487
											DDHLK	2024-01-20	0.072338
											DDHLK	2024-01-20	0.109856
											DDHLK	2024-01-20	0.119585
											DDHLK	2024-01-20	0.0107666
											DDHLK	2024-01-20	0.182149
											DDHLK	2024-01-20	0.167084
											DDHLK	2024-01-20	0.062623
											DDHLK	2024-01-20	0.171778
											DDHLK	2024-01-20	0.0411523
											DDHLK	2024-01-20	0.0836995
											DDHLK	2024-01-20	0.0493827
											DDHLK	2024-01-20	0.0532481
											DDHLK	2024-01-20	0.1221
											DDHLK	2024-01-27	0.113379
											DDHLK	2024-01-27	0.582169
											DDHLK	2024-01-27	0.384435
											DDHLK	2024-01-27	0.279046
											DDHLK	2024-01-27	0.552443
											DDHLK	2024-01-27	0.425926
											DDHLK	2024-01-27	0.486565
											DDHLK	2024-01-27	0.0896057
											DDHLK	2024-01-27	0.549278
											DDHLK	2024-01-27	0.292398
											DDHLK	2024-01-27	0.076669
											DDHLK	2024-01-27	0.185185
											DDHLK	2024-01-27	0.324074
											DDHLK	2024-01-27	0.23595
											DDHLK	2024-01-27	0.121212
											DDHLK	2024-01-27	0.175723

## Sheet: 6B - kinesin speed
HK Normal test: NormaltestResult(statistic=7.195852953297191, pvalue=0.02738043760361426)										Group name	Experiment name	Measured value
DtDHLK Normal test: NormaltestResult(statistic=9.806156178487067, pvalue=0.007423697064327724)										HK	2024-01-27	170.104
xDHLK Normal test: NormaltestResult(statistic=0.8406875760449848, pvalue=0.6568209738119873)										HK	2024-01-27	229.172
DDHLK Normal test: NormaltestResult(statistic=67.90635550974756, pvalue=1.7960658608093496e-15)										HK	2024-01-27	248.224
KruskalResult(statistic=54.911455467018186, pvalue=7.171400147522954e-12)										HK	2024-01-27	266.808
	HK	DtDHLK	xDHLK	DDHLK						HK	2024-01-27	286.528
HK	1	0.000770538	0.0887408	0.000770538						HK	2024-01-27	519.949
DtDHLK	0.000770538	1	0.0401745	8.18136e-13						HK	2024-01-27	243.863
xDHLK	0.0887408	0.0401745	1	8.49999e-08						HK	2024-01-27	308.571
DDHLK	0.000770538	8.18136e-13	8.49999e-08	1						HK	2024-01-27	171.122
										HK	2024-01-27	454.004
	HK	DtDHLK	xDHLK	DDHLK						HK	2024-01-27	149.483
HK	0	0.544367	0.226744	-0.0566198						HK	2024-01-27	226.861
DtDHLK	-0.591339	0	-0.408485	-0.289711						HK	2024-01-27	265.572
xDHLK	-0.211078	0.350056	0	-0.139821						HK	2024-01-27	273.126
DDHLK	0.143641	0.676598	0.381046	0						HK	2024-01-27	260.566
	HK	DtDHLK	xDHLK	DDHLK						HK	2024-01-27	182.68
Mean	255.835	321.301	279.203	239.933						HK	2024-01-27	55.3652
Median	254.175	295.122	271.882	145.201						HK	2024-01-27	120.215
SD	110.708	120.261	103.059	280.861						HK	2024-01-27	45.0983
N	94	113	137	95						HK	2024-01-27	314.492
WARNING:fontTools.subset:meta NOT subset; don't know how to subset; dropped										HK	2024-01-27	182.395
										HK	2024-01-27	134.979
Process finished with exit code 0										HK	2024-01-27	336.927
										HK	2024-01-27	282.491
										HK	2024-01-27	147.219
										HK	2024-01-27	84.016
										HK	2024-01-27	42.12
										HK	2024-01-27	634.5
										HK	2024-01-27	220.688
										HK	2024-01-27	248.018
										HK	2024-01-27	126.841
										HK	2024-01-27	172.125
										HK	2024-01-27	265.675
										HK	2024-01-27	115.714
										HK	2024-01-27	172.98
										HK	2024-01-27	31.7647
										HK	2024-01-27	133.372
										HK	2024-01-27	92.4457
										HK	2024-01-27	123.559
										HK	2024-01-27	229.392
										HK	2024-01-27	165.837
										HK	2024-01-27	221.699
										HK	2024-01-27	187.939
										HK	2024-01-27	122.857
										HK	2024-01-27	211.195
										HK	2024-01-27	217.628
										HK	2024-01-27	251.774
										HK	2024-01-27	135.271
										HK	2024-01-27	149.536
										HK	2024-01-27	181.907
										HK	2024-01-27	158.213
										HK	2024-01-27	255.737
										HK	2024-01-29	339.867
										HK	2024-01-29	344.108
										HK	2024-01-29	257.031
										HK	2024-01-29	278.936
										HK	2024-01-29	345.367
										HK	2024-01-29	320.099
										HK	2024-01-29	281.062
										HK	2024-01-29	261.079
										HK	2024-01-29	242.212
										HK	2024-01-29	379.48
										HK	2024-01-29	316.709
										HK	2024-01-29	434.944
										HK	2024-01-29	533.786
										HK	2024-01-29	319.446
										HK	2024-01-29	343.148
										HK	2024-01-29	370.868
										HK	2024-01-29	438.95
										HK	2024-01-29	417.128
										HK	2024-01-29	148.306
										HK	2024-01-29	473.756
										HK	2024-01-29	286.127
										HK	2024-01-29	326.601
										HK	2024-01-29	338.586
										HK	2024-01-29	214.002
										HK	2024-01-29	296.65
										HK	2024-01-29	351.308
										HK	2024-01-29	387.579
										HK	2024-01-29	207.918
										HK	2024-01-29	310.509
										HK	2024-01-29	201.53
										HK	2024-01-29	267.098
										HK	2024-01-29	312.672
										HK	2024-01-29	207.875
										HK	2024-01-29	283.591
										HK	2024-01-29	299.349
										HK	2024-01-29	210.85
										HK	2024-01-29	213.776
										HK	2024-01-29	252.613
										HK	2024-01-29	403.166
										HK	2024-01-29	354.95
										HK	2024-01-29	309.708
										HK	2024-01-29	337.131
										DtDHLK	2024-01-20	344.657
										DtDHLK	2024-01-20	551.861
										DtDHLK	2024-01-20	54
										DtDHLK	2024-01-20	276.684
										DtDHLK	2024-01-20	544.18
										DtDHLK	2024-01-20	419.924
										DtDHLK	2024-01-20	446.619
										DtDHLK	2024-01-20	223.635
										DtDHLK	2024-01-20	343.262
										DtDHLK	2024-01-20	226.588
										DtDHLK	2024-01-20	338.366
										DtDHLK	2024-01-20	490.512
										DtDHLK	2024-01-20	102.576
										DtDHLK	2024-01-20	314.786
										DtDHLK	2024-01-20	472.553
										DtDHLK	2024-01-20	324.599
										DtDHLK	2024-01-20	421.828
										DtDHLK	2024-01-20	166.658
										DtDHLK	2024-01-20	354.576
										DtDHLK	2024-01-20	261.023
										DtDHLK	2024-01-20	283.476
										DtDHLK	2024-01-20	170.099
										DtDHLK	2024-01-20	417.315
										DtDHLK	2024-01-20	218.114
										DtDHLK	2024-01-20	188.919
										DtDHLK	2024-01-20	272.125
										DtDHLK	2024-01-20	256.796
										DtDHLK	2024-01-20	263.997
										DtDHLK	2024-01-20	187.138
										DtDHLK	2024-01-20	400.253
										DtDHLK	2024-01-20	261.079
										DtDHLK	2024-01-27	384.974
										DtDHLK	2024-01-27	420.191
										DtDHLK	2024-01-27	531.167
										DtDHLK	2024-01-27	387.076
										DtDHLK	2024-01-27	640.774
										DtDHLK	2024-01-27	518.839
										DtDHLK	2024-01-27	465.954
										DtDHLK	2024-01-27	333.43
										DtDHLK	2024-01-27	509.453
										DtDHLK	2024-01-27	491.062
										DtDHLK	2024-01-27	599.591
										DtDHLK	2024-01-27	499.013
										DtDHLK	2024-01-27	455.281
										DtDHLK	2024-01-27	431.332
										DtDHLK	2024-01-27	417.919
										DtDHLK	2024-01-27	446.384
										DtDHLK	2024-01-27	743.084
										DtDHLK	2024-01-27	172.594
										DtDHLK	2024-01-27	279.436
										DtDHLK	2024-01-27	532.165
										DtDHLK	2024-01-27	455.979
										DtDHLK	2024-01-27	476.637
										DtDHLK	2024-01-27	224.029
										DtDHLK	2024-01-27	232.678
										DtDHLK	2024-01-27	241.441
										DtDHLK	2024-01-27	183.832
										DtDHLK	2024-01-27	303.986
										DtDHLK	2024-01-27	309.063
										DtDHLK	2024-01-27	290.212
										DtDHLK	2024-01-27	146.213
										DtDHLK	2024-01-27	283.576
										DtDHLK	2024-01-27	256.69
										DtDHLK	2024-01-27	136.298
										DtDHLK	2024-01-27	270.551
										DtDHLK	2024-01-27	270.847
										DtDHLK	2024-01-27	319.258
										DtDHLK	2024-01-27	278.233
										DtDHLK	2024-01-27	309.121
										DtDHLK	2024-01-27	242.268
										DtDHLK	2024-01-27	284.298
										DtDHLK	2024-01-27	189.201
										DtDHLK	2024-01-27	132.059
										DtDHLK	2024-01-27	229.2
										DtDHLK	2024-01-27	205.047
										DtDHLK	2024-01-27	258.823
										DtDHLK	2024-01-27	85.327
										DtDHLK	2024-01-27	233.366
										DtDHLK	2024-01-29	248.301
										DtDHLK	2024-01-29	418.293
										DtDHLK	2024-01-29	332.787
										DtDHLK	2024-01-29	376.486
										DtDHLK	2024-01-29	243.467
										DtDHLK	2024-01-29	270.117
										DtDHLK	2024-01-29	284.494
										DtDHLK	2024-01-29	362.794
										DtDHLK	2024-01-29	341.267
										DtDHLK	2024-01-29	238.857
										DtDHLK	2024-01-29	368.309
										DtDHLK	2024-01-29	458.813
										DtDHLK	2024-01-29	353.846
										DtDHLK	2024-01-29	297.401
										DtDHLK	2024-01-29	273.997
										DtDHLK	2024-01-29	364.029
										DtDHLK	2024-01-29	233.268
										DtDHLK	2024-01-29	298.088
										DtDHLK	2024-01-29	254.244
										DtDHLK	2024-01-29	355.734
										DtDHLK	2024-01-29	314.289
										DtDHLK	2024-01-29	385.178
										DtDHLK	2024-01-29	272.415
										DtDHLK	2024-01-29	295.122
										DtDHLK	2024-01-29	161.47
										DtDHLK	2024-01-29	249.168
										DtDHLK	2024-01-29	284.953
										DtDHLK	2024-01-29	173.822
										DtDHLK	2024-01-29	240.531
										DtDHLK	2024-01-29	259.655
										DtDHLK	2024-01-29	361.14
										DtDHLK	2024-01-29	232.501
										DtDHLK	2024-01-29	286.993
										DtDHLK	2024-01-29	368.205
										DtDHLK	2024-01-29	340.842
										xDHLK	2024-01-20	422.661
										xDHLK	2024-01-20	258.789
										xDHLK	2024-01-20	388.16
										xDHLK	2024-01-20	484.162
										xDHLK	2024-01-20	505.477
										xDHLK	2024-01-20	292.972
										xDHLK	2024-01-20	327.434
										xDHLK	2024-01-20	363.853
										xDHLK	2024-01-20	445.317
										xDHLK	2024-01-20	367.921
										xDHLK	2024-01-20	55.2589
										xDHLK	2024-01-20	305.134
										xDHLK	2024-01-20	544.573
										xDHLK	2024-01-20	370.546
										xDHLK	2024-01-20	115.881
										xDHLK	2024-01-20	109.638
										xDHLK	2024-01-20	321.816
										xDHLK	2024-01-20	270.41
										xDHLK	2024-01-20	308.942
										xDHLK	2024-01-20	405.129
										xDHLK	2024-01-20	158.733
										xDHLK	2024-01-20	361.66
										xDHLK	2024-01-20	297.051
										xDHLK	2024-01-20	226.679
										xDHLK	2024-01-20	378.706
										xDHLK	2024-01-20	344.305
										xDHLK	2024-01-20	251.123
										xDHLK	2024-01-20	433.304
										xDHLK	2024-01-20	362.439
										xDHLK	2024-01-20	458.791
										xDHLK	2024-01-20	174.147
										xDHLK	2024-01-20	244.484
										xDHLK	2024-01-20	254.013
										xDHLK	2024-01-20	397.814
										xDHLK	2024-01-20	333.988
										xDHLK	2024-01-20	231.214
										xDHLK	2024-01-20	350.372
										xDHLK	2024-01-20	173.5
										xDHLK	2024-01-20	209.407
										xDHLK	2024-01-20	389.209
										xDHLK	2024-01-20	290.725
										xDHLK	2024-01-20	218.406
										xDHLK	2024-01-20	186.259
										xDHLK	2024-01-20	402.057
										xDHLK	2024-01-20	255.876
										xDHLK	2024-01-20	282.768
										xDHLK	2024-01-20	187.839
										xDHLK	2024-01-20	71.4706
										xDHLK	2024-01-20	54.737
										xDHLK	2024-01-20	129.13
										xDHLK	2024-01-20	336.617
										xDHLK	2024-01-20	274.969
										xDHLK	2024-01-20	255.044
										xDHLK	2024-01-27	289.734
										xDHLK	2024-01-27	411.69
										xDHLK	2024-01-27	174.524
										xDHLK	2024-01-27	231.033
										xDHLK	2024-01-27	196.017
										xDHLK	2024-01-27	400.825
										xDHLK	2024-01-27	564.409
										xDHLK	2024-01-27	232.338
										xDHLK	2024-01-27	242.16
										xDHLK	2024-01-27	197.902
										xDHLK	2024-01-27	268.824
										xDHLK	2024-01-27	288.038
										xDHLK	2024-01-27	180.362
										xDHLK	2024-01-27	350.608
										xDHLK	2024-01-27	192.267
										xDHLK	2024-01-27	224.483
										xDHLK	2024-01-27	388.132
										xDHLK	2024-01-27	200.963
										xDHLK	2024-01-27	320.628
										xDHLK	2024-01-27	245.233
										xDHLK	2024-01-27	285.764
										xDHLK	2024-01-27	280.194
										xDHLK	2024-01-27	297.808
										xDHLK	2024-01-27	201.596
										xDHLK	2024-01-27	292.541
										xDHLK	2024-01-27	330.555
										xDHLK	2024-01-27	290.078
										xDHLK	2024-01-27	157.126
										xDHLK	2024-01-27	223.051
										xDHLK	2024-01-27	267.452
										xDHLK	2024-01-27	218.29
										xDHLK	2024-01-27	128.466
										xDHLK	2024-01-27	207.912
										xDHLK	2024-01-27	105.549
										xDHLK	2024-01-27	405.335
										xDHLK	2024-01-27	219.22
										xDHLK	2024-01-27	60.984
										xDHLK	2024-01-27	221.613
										xDHLK	2024-01-27	172.85
										xDHLK	2024-01-27	313.421
										xDHLK	2024-01-29	291.679
										xDHLK	2024-01-29	349.84
										xDHLK	2024-01-29	269.718
										xDHLK	2024-01-29	266.211
										xDHLK	2024-01-29	321.017
										xDHLK	2024-01-29	214.32
										xDHLK	2024-01-29	384.196
										xDHLK	2024-01-29	252.455
										xDHLK	2024-01-29	237.407
										xDHLK	2024-01-29	107.513
										xDHLK	2024-01-29	111.559
										xDHLK	2024-01-29	274.645
										xDHLK	2024-01-29	283.731
										xDHLK	2024-01-29	306.168
										xDHLK	2024-01-29	353.599
										xDHLK	2024-01-29	381.247
										xDHLK	2024-01-29	380.123
										xDHLK	2024-01-29	340.415
										xDHLK	2024-01-29	294.29
										xDHLK	2024-01-29	233.749
										xDHLK	2024-01-29	367.683
										xDHLK	2024-01-29	425.821
										xDHLK	2024-01-29	447.159
										xDHLK	2024-01-29	434.426
										xDHLK	2024-01-29	342.134
										xDHLK	2024-01-29	381.913
										xDHLK	2024-01-29	399.01
										xDHLK	2024-01-29	402.18
										xDHLK	2024-01-29	459.107
										xDHLK	2024-01-29	271.882
										xDHLK	2024-01-29	137.01
										xDHLK	2024-01-29	199.944
										xDHLK	2024-01-29	207.879
										xDHLK	2024-01-29	251.42
										xDHLK	2024-01-29	237.108
										xDHLK	2024-01-29	183.119
										xDHLK	2024-01-29	175.32
										xDHLK	2024-01-29	188.569
										xDHLK	2024-01-29	180.753
										xDHLK	2024-01-29	264.815
										xDHLK	2024-01-29	128.089
										xDHLK	2024-01-29	146.054
										xDHLK	2024-01-29	239.929
										xDHLK	2024-01-29	204.717
										DDHLK	2024-01-20	37.8505
										DDHLK	2024-01-20	145.385
										DDHLK	2024-01-20	1458
										DDHLK	2024-01-20	185.422
										DDHLK	2024-01-20	244.073
										DDHLK	2024-01-20	163.583
										DDHLK	2024-01-20	66.9343
										DDHLK	2024-01-20	375.252
										DDHLK	2024-01-20	229.35
										DDHLK	2024-01-20	784.688
										DDHLK	2024-01-20	49.5629
										DDHLK	2024-01-20	518.529
										DDHLK	2024-01-20	142.312
										DDHLK	2024-01-20	51.0236
										DDHLK	2024-01-20	30.9949
										DDHLK	2024-01-20	164.91
										DDHLK	2024-01-20	55.2614
										DDHLK	2024-01-20	63.6306
										DDHLK	2024-01-20	39.1935
										DDHLK	2024-01-20	345.246
										DDHLK	2024-01-20	244.831
										DDHLK	2024-01-20	1296
										DDHLK	2024-01-20	89.1088
										DDHLK	2024-01-20	111.375
										DDHLK	2024-01-20	261.251
										DDHLK	2024-01-20	76.6782
										DDHLK	2024-01-20	557.705
										DDHLK	2024-01-20	40.1238
										DDHLK	2024-01-27	190.495
										DDHLK	2024-01-27	499.026
										DDHLK	2024-01-27	126.342
										DDHLK	2024-01-27	338.15
										DDHLK	2024-01-27	31.6507
										DDHLK	2024-01-27	1286.12
										DDHLK	2024-01-27	261.29
										DDHLK	2024-01-27	79.0328
										DDHLK	2024-01-27	175.834
										DDHLK	2024-01-27	155.925
										DDHLK	2024-01-27	128.345
										DDHLK	2024-01-27	945
										DDHLK	2024-01-27	227.528
										DDHLK	2024-01-27	586.642
										DDHLK	2024-01-27	328.113
										DDHLK	2024-01-27	195.636
										DDHLK	2024-01-27	70.8972
										DDHLK	2024-01-27	130.476
										DDHLK	2024-01-27	91.7466
										DDHLK	2024-01-27	42.7925
										DDHLK	2024-01-27	95.691
										DDHLK	2024-01-27	312.15
										DDHLK	2024-01-27	74.8973
										DDHLK	2024-01-27	167.299
										DDHLK	2024-01-27	114.168
										DDHLK	2024-01-27	39.1094
										DDHLK	2024-01-27	66.5385
										DDHLK	2024-01-27	263.609
										DDHLK	2024-01-27	121.121
										DDHLK	2024-01-27	1083.65
										DDHLK	2024-01-27	126.562
										DDHLK	2024-01-27	168.113
										DDHLK	2024-01-27	29.5494
										DDHLK	2024-01-27	47.3684
										DDHLK	2024-01-27	163.421
										DDHLK	2024-01-27	630.865
										DDHLK	2024-01-27	111.176
										DDHLK	2024-01-27	78.4191
										DDHLK	2024-01-27	82.5
										DDHLK	2024-01-27	98.8408
										DDHLK	2024-01-27	167.283
										DDHLK	2024-01-27	146.703
										DDHLK	2024-01-27	68.1002
										DDHLK	2024-01-27	32.1981
										DDHLK	2024-01-27	52.4548
										DDHLK	2024-01-29	93.8566
										DDHLK	2024-01-29	165.865
										DDHLK	2024-01-29	313.726
										DDHLK	2024-01-29	86.188
										DDHLK	2024-01-29	84.4964
										DDHLK	2024-01-29	736.364
										DDHLK	2024-01-29	35.2174
										DDHLK	2024-01-29	88.9024
										DDHLK	2024-01-29	69.6774
										DDHLK	2024-01-29	48.2143
										DDHLK	2024-01-29	272.935
										DDHLK	2024-01-29	139.455
										DDHLK	2024-01-29	366.425
										DDHLK	2024-01-29	441.818
										DDHLK	2024-01-29	359.72
										DDHLK	2024-01-29	282.499
										DDHLK	2024-01-29	165.799
										DDHLK	2024-01-29	106.694
										DDHLK	2024-01-29	239.844
										DDHLK	2024-01-29	145.201
										DDHLK	2024-01-29	383.684
										DDHLK	2024-01-29	105.929

## Sheet: 6C - kinesin run length
HK Normal test: NormaltestResult(statistic=0.5637010454680427, pvalue=0.7543864397282118)										Group name	Experiment name	Measured value
DtDHLK Normal test: NormaltestResult(statistic=0.28020926190652007, pvalue=0.8692672783764546)										HK	2024-01-27	9055.8
xDHLK Normal test: NormaltestResult(statistic=44.12640854897968, pvalue=2.6186178893912574e-10)										HK	2024-01-27	10368
DDHLK Normal test: NormaltestResult(statistic=42.867338443797884, pvalue=4.914459155843615e-10)										HK	2024-01-27	11529
KruskalResult(statistic=34.33340851122261, pvalue=1.6847348064780352e-07)										HK	2024-01-27	10886.4
	HK	DtDHLK	xDHLK	DDHLK						HK	2024-01-27	13294.8
HK	1	0.552682	0.552682	2.07481e-05						HK	2024-01-27	2916
DtDHLK	0.552682	1	0.124643	1.24382e-07						HK	2024-01-27	6642
xDHLK	0.552682	0.124643	1	0.000319981						HK	2024-01-27	2592
DDHLK	2.07481e-05	1.24382e-07	0.000319981	1						HK	2024-01-27	11110.5
										HK	2024-01-27	8885.08
	HK	DtDHLK	xDHLK	DDHLK						HK	2024-01-27	9126
HK	0	0.119989	-0.0751211	-0.325565						HK	2024-01-27	10108.8
DtDHLK	-0.115643	0	-0.180397	-0.401428						HK	2024-01-27	2835
xDHLK	0.0825183	0.205609	0	-0.271433						HK	2024-01-27	10287
DDHLK	0.496281	0.634924	0.376671	0						HK	2024-01-27	9082.12
	HK	DtDHLK	xDHLK	DDHLK						HK	2024-01-27	6561
Mean	9054.42	9461.23	8764.13	7308.56						HK	2024-01-27	5913
Median	9038.59	9774	8456.4	5670						HK	2024-01-27	4657.5
SD	3517.89	3390.45	3864.3	5362.54						HK	2024-01-27	8262
N	94	113	137	101						HK	2024-01-27	7310.25
										HK	2024-01-27	11785.5
										HK	2024-01-27	4374
										HK	2024-01-27	16614
										HK	2024-01-27	7330.5
										HK	2024-01-27	3726
										HK	2024-01-27	6318
										HK	2024-01-27	1053
										HK	2024-01-27	15228
										HK	2024-01-27	11599.2
										HK	2024-01-27	7678.8
										HK	2024-01-27	9234
										HK	2024-01-27	5508
										HK	2024-01-27	6115.5
										HK	2024-01-27	2916
										HK	2024-01-27	8845.2
										HK	2024-01-27	1944
										HK	2024-01-27	9963
										HK	2024-01-27	6804
										HK	2024-01-27	2916
										HK	2024-01-27	9234
										HK	2024-01-27	6858
										HK	2024-01-27	16839
										HK	2024-01-27	8343
										HK	2024-01-27	3179.25
										HK	2024-01-27	13395.4
										HK	2024-01-27	6838.71
										HK	2024-01-27	10078.7
										HK	2024-01-27	3726
										HK	2024-01-27	5832
										HK	2024-01-27	6804
										HK	2024-01-27	11979.5
										HK	2024-01-27	10462.5
										HK	2024-01-29	9021.38
										HK	2024-01-29	9739.29
										HK	2024-01-29	6728.06
										HK	2024-01-29	15294.3
										HK	2024-01-29	16402.5
										HK	2024-01-29	7278.43
										HK	2024-01-29	12601.7
										HK	2024-01-29	12197.2
										HK	2024-01-29	11149.1
										HK	2024-01-29	7087.5
										HK	2024-01-29	8590.05
										HK	2024-01-29	8820
										HK	2024-01-29	9011.25
										HK	2024-01-29	7921.8
										HK	2024-01-29	15608.7
										HK	2024-01-29	10082.1
										HK	2024-01-29	9608.62
										HK	2024-01-29	10754.3
										HK	2024-01-29	8130.38
										HK	2024-01-29	11178
										HK	2024-01-29	12344.4
										HK	2024-01-29	11721.9
										HK	2024-01-29	15131.8
										HK	2024-01-29	6439.5
										HK	2024-01-29	11793.6
										HK	2024-01-29	12114.8
										HK	2024-01-29	18461
										HK	2024-01-29	5913
										HK	2024-01-29	10945.1
										HK	2024-01-29	8893.8
										HK	2024-01-29	8066.25
										HK	2024-01-29	10044
										HK	2024-01-29	7880.14
										HK	2024-01-29	7862.06
										HK	2024-01-29	9949.5
										HK	2024-01-29	9359.18
										HK	2024-01-29	10353.3
										HK	2024-01-29	11104.4
										HK	2024-01-29	12339
										HK	2024-01-29	11299.5
										HK	2024-01-29	8768.25
										HK	2024-01-29	8181
										DtDHLK	2024-01-20	6264
										DtDHLK	2024-01-20	13523.8
										DtDHLK	2024-01-20	1296
										DtDHLK	2024-01-20	7765.2
										DtDHLK	2024-01-20	6970.26
										DtDHLK	2024-01-20	12322.1
										DtDHLK	2024-01-20	14513.7
										DtDHLK	2024-01-20	3483
										DtDHLK	2024-01-20	16202.7
										DtDHLK	2024-01-20	10438
										DtDHLK	2024-01-20	8969.27
										DtDHLK	2024-01-20	12686.8
										DtDHLK	2024-01-20	6264
										DtDHLK	2024-01-20	15276.6
										DtDHLK	2024-01-20	11402.6
										DtDHLK	2024-01-20	14858.4
										DtDHLK	2024-01-20	14664.5
										DtDHLK	2024-01-20	3493.12
										DtDHLK	2024-01-20	9882
										DtDHLK	2024-01-20	8983.64
										DtDHLK	2024-01-20	9222.43
										DtDHLK	2024-01-20	5689.29
										DtDHLK	2024-01-20	9774
										DtDHLK	2024-01-20	10395
										DtDHLK	2024-01-20	9926.55
										DtDHLK	2024-01-20	10829.1
										DtDHLK	2024-01-20	9934.41
										DtDHLK	2024-01-20	10005.9
										DtDHLK	2024-01-20	12652.2
										DtDHLK	2024-01-20	5600.57
										DtDHLK	2024-01-20	11286
										DtDHLK	2024-01-27	6927.88
										DtDHLK	2024-01-27	10606.7
										DtDHLK	2024-01-27	10611
										DtDHLK	2024-01-27	12792.9
										DtDHLK	2024-01-27	9897.19
										DtDHLK	2024-01-27	16692.2
										DtDHLK	2024-01-27	14103.7
										DtDHLK	2024-01-27	6812.1
										DtDHLK	2024-01-27	11293.1
										DtDHLK	2024-01-27	14744.5
										DtDHLK	2024-01-27	11010.2
										DtDHLK	2024-01-27	12876.1
										DtDHLK	2024-01-27	5337.32
										DtDHLK	2024-01-27	6588
										DtDHLK	2024-01-27	9211.5
										DtDHLK	2024-01-27	7560
										DtDHLK	2024-01-27	7069.09
										DtDHLK	2024-01-27	7965
										DtDHLK	2024-01-27	5808.86
										DtDHLK	2024-01-27	10692
										DtDHLK	2024-01-27	13887
										DtDHLK	2024-01-27	6149.25
										DtDHLK	2024-01-27	7347.38
										DtDHLK	2024-01-27	5758.36
										DtDHLK	2024-01-27	18442.5
										DtDHLK	2024-01-27	6327
										DtDHLK	2024-01-27	8729.59
										DtDHLK	2024-01-27	10106.5
										DtDHLK	2024-01-27	8525.25
										DtDHLK	2024-01-27	4311
										DtDHLK	2024-01-27	10909.6
										DtDHLK	2024-01-27	8389.8
										DtDHLK	2024-01-27	5427
										DtDHLK	2024-01-27	12301.2
										DtDHLK	2024-01-27	8632.29
										DtDHLK	2024-01-27	10270.1
										DtDHLK	2024-01-27	11128.2
										DtDHLK	2024-01-27	5886
										DtDHLK	2024-01-27	8900.47
										DtDHLK	2024-01-27	4182
										DtDHLK	2024-01-27	9439.62
										DtDHLK	2024-01-27	6663.13
										DtDHLK	2024-01-27	5011.88
										DtDHLK	2024-01-27	7273.8
										DtDHLK	2024-01-27	2980.8
										DtDHLK	2024-01-27	2235.6
										DtDHLK	2024-01-27	8158.18
										DtDHLK	2024-01-29	4649.4
										DtDHLK	2024-01-29	12322.8
										DtDHLK	2024-01-29	11278.2
										DtDHLK	2024-01-29	15624
										DtDHLK	2024-01-29	12407.1
										DtDHLK	2024-01-29	13309.9
										DtDHLK	2024-01-29	11791.7
										DtDHLK	2024-01-29	6963.75
										DtDHLK	2024-01-29	11687.7
										DtDHLK	2024-01-29	9686.86
										DtDHLK	2024-01-29	9947.32
										DtDHLK	2024-01-29	8622.58
										DtDHLK	2024-01-29	14256
										DtDHLK	2024-01-29	8572.5
										DtDHLK	2024-01-29	8174.25
										DtDHLK	2024-01-29	10686
										DtDHLK	2024-01-29	4989.6
										DtDHLK	2024-01-29	11719.3
										DtDHLK	2024-01-29	8950.5
										DtDHLK	2024-01-29	12399.5
										DtDHLK	2024-01-29	11082.5
										DtDHLK	2024-01-29	14670.5
										DtDHLK	2024-01-29	11448.9
										DtDHLK	2024-01-29	8906.88
										DtDHLK	2024-01-29	9213.75
										DtDHLK	2024-01-29	5414.4
										DtDHLK	2024-01-29	10251
										DtDHLK	2024-01-29	2531.25
										DtDHLK	2024-01-29	10931.3
										DtDHLK	2024-01-29	12365.8
										DtDHLK	2024-01-29	10105.8
										DtDHLK	2024-01-29	8212.15
										DtDHLK	2024-01-29	12628.1
										DtDHLK	2024-01-29	7253.18
										DtDHLK	2024-01-29	5516.44
										xDHLK	2024-01-20	7256.25
										xDHLK	2024-01-20	7197.43
										xDHLK	2024-01-20	22527.3
										xDHLK	2024-01-20	9926.18
										xDHLK	2024-01-20	12544.9
										xDHLK	2024-01-20	8100
										xDHLK	2024-01-20	11396.7
										xDHLK	2024-01-20	9162.53
										xDHLK	2024-01-20	12847.6
										xDHLK	2024-01-20	8833.26
										xDHLK	2024-01-20	3564
										xDHLK	2024-01-20	17269.2
										xDHLK	2024-01-20	10940.4
										xDHLK	2024-01-20	9180
										xDHLK	2024-01-20	6426
										xDHLK	2024-01-20	3402
										xDHLK	2024-01-20	16027.2
										xDHLK	2024-01-20	13392
										xDHLK	2024-01-20	7079.4
										xDHLK	2024-01-20	8775
										xDHLK	2024-01-20	8923.5
										xDHLK	2024-01-20	27189
										xDHLK	2024-01-20	6912
										xDHLK	2024-01-20	6607.29
										xDHLK	2024-01-20	19185.4
										xDHLK	2024-01-20	9279.36
										xDHLK	2024-01-20	3321
										xDHLK	2024-01-20	6688.29
										xDHLK	2024-01-20	12100.2
										xDHLK	2024-01-20	5967
										xDHLK	2024-01-20	8748
										xDHLK	2024-01-20	4482
										xDHLK	2024-01-20	7492.5
										xDHLK	2024-01-20	10992.9
										xDHLK	2024-01-20	5224.5
										xDHLK	2024-01-20	10402.7
										xDHLK	2024-01-20	11593.1
										xDHLK	2024-01-20	4212
										xDHLK	2024-01-20	9315
										xDHLK	2024-01-20	9841.5
										xDHLK	2024-01-20	13689
										xDHLK	2024-01-20	8282.25
										xDHLK	2024-01-20	8837.1
										xDHLK	2024-01-20	4353.75
										xDHLK	2024-01-20	3294
										xDHLK	2024-01-20	8950.5
										xDHLK	2024-01-20	8181
										xDHLK	2024-01-20	5589
										xDHLK	2024-01-20	1377
										xDHLK	2024-01-20	1782
										xDHLK	2024-01-20	6426
										xDHLK	2024-01-20	3834
										xDHLK	2024-01-20	5913
										xDHLK	2024-01-27	13284
										xDHLK	2024-01-27	7875
										xDHLK	2024-01-27	2235.6
										xDHLK	2024-01-27	8181
										xDHLK	2024-01-27	8456.4
										xDHLK	2024-01-27	13170.6
										xDHLK	2024-01-27	9359.18
										xDHLK	2024-01-27	10102.9
										xDHLK	2024-01-27	13205.5
										xDHLK	2024-01-27	9752.4
										xDHLK	2024-01-27	4314.6
										xDHLK	2024-01-27	12259.4
										xDHLK	2024-01-27	9547.88
										xDHLK	2024-01-27	6439.5
										xDHLK	2024-01-27	6768
										xDHLK	2024-01-27	7524
										xDHLK	2024-01-27	15075
										xDHLK	2024-01-27	9388.64
										xDHLK	2024-01-27	14077.8
										xDHLK	2024-01-27	2624.4
										xDHLK	2024-01-27	5759.1
										xDHLK	2024-01-27	6512.4
										xDHLK	2024-01-27	7428.18
										xDHLK	2024-01-27	6021
										xDHLK	2024-01-27	6906.6
										xDHLK	2024-01-27	11325
										xDHLK	2024-01-27	5999.4
										xDHLK	2024-01-27	5522.73
										xDHLK	2024-01-27	7830
										xDHLK	2024-01-27	6932.65
										xDHLK	2024-01-27	8615.84
										xDHLK	2024-01-27	7403.4
										xDHLK	2024-01-27	7747.07
										xDHLK	2024-01-27	6336
										xDHLK	2024-01-27	6334.2
										xDHLK	2024-01-27	6905.25
										xDHLK	2024-01-27	3737.57
										xDHLK	2024-01-27	13856.8
										xDHLK	2024-01-27	8927.05
										xDHLK	2024-01-27	11640.5
										xDHLK	2024-01-29	8456.4
										xDHLK	2024-01-29	10570.5
										xDHLK	2024-01-29	12783.3
										xDHLK	2024-01-29	12658.9
										xDHLK	2024-01-29	12067
										xDHLK	2024-01-29	10379.6
										xDHLK	2024-01-29	6100.77
										xDHLK	2024-01-29	8364.32
										xDHLK	2024-01-29	8724.86
										xDHLK	2024-01-29	4284.9
										xDHLK	2024-01-29	4734
										xDHLK	2024-01-29	12002.7
										xDHLK	2024-01-29	7861.05
										xDHLK	2024-01-29	8184.12
										xDHLK	2024-01-29	8763.19
										xDHLK	2024-01-29	10067.1
										xDHLK	2024-01-29	12136
										xDHLK	2024-01-29	6010.2
										xDHLK	2024-01-29	8958.6
										xDHLK	2024-01-29	6091.2
										xDHLK	2024-01-29	16286.7
										xDHLK	2024-01-29	6156
										xDHLK	2024-01-29	13339.7
										xDHLK	2024-01-29	12088.3
										xDHLK	2024-01-29	6376.91
										xDHLK	2024-01-29	13665.4
										xDHLK	2024-01-29	9012.44
										xDHLK	2024-01-29	15640
										xDHLK	2024-01-29	7119.9
										xDHLK	2024-01-29	5881.85
										xDHLK	2024-01-29	2659.5
										xDHLK	2024-01-29	3987
										xDHLK	2024-01-29	6568.2
										xDHLK	2024-01-29	7914.86
										xDHLK	2024-01-29	8948.74
										xDHLK	2024-01-29	8782.71
										xDHLK	2024-01-29	7197.09
										xDHLK	2024-01-29	10024.9
										xDHLK	2024-01-29	6230.25
										xDHLK	2024-01-29	8530.14
										xDHLK	2024-01-29	10381
										xDHLK	2024-01-29	8600.09
										xDHLK	2024-01-29	9740.25
										xDHLK	2024-01-29	6138.95
										DDHLK	2024-01-20	4860
										DDHLK	2024-01-20	9072
										DDHLK	2024-01-20	5832
										DDHLK	2024-01-20	25110
										DDHLK	2024-01-20	12312
										DDHLK	2024-01-20	6439.5
										DDHLK	2024-01-20	5184
										DDHLK	2024-01-20	3402
										DDHLK	2024-01-20	15507.8
										DDHLK	2024-01-20	12798
										DDHLK	2024-01-20	5022
										DDHLK	2024-01-20	19116
										DDHLK	2024-01-20	5670
										DDHLK	2024-01-20	5265
										DDHLK	2024-01-20	5022
										DDHLK	2024-01-20	1863
										DDHLK	2024-01-20	1296
										DDHLK	2024-01-20	1215
										DDHLK	2024-01-20	5508
										DDHLK	2024-01-20	7047
										DDHLK	2024-01-20	5994
										DDHLK	2024-01-20	7290
										DDHLK	2024-01-20	9153
										DDHLK	2024-01-20	17334
										DDHLK	2024-01-20	5184
										DDHLK	2024-01-20	2268
										DDHLK	2024-01-20	3564
										DDHLK	2024-01-20	12393
										DDHLK	2024-01-20	8181
										DDHLK	2024-01-20	13608
										DDHLK	2024-01-20	2592
										DDHLK	2024-01-27	4212
										DDHLK	2024-01-27	9213.75
										DDHLK	2024-01-27	9193.5
										DDHLK	2024-01-27	28080
										DDHLK	2024-01-27	3564
										DDHLK	2024-01-27	2673
										DDHLK	2024-01-27	3240
										DDHLK	2024-01-27	3699
										DDHLK	2024-01-27	4576.5
										DDHLK	2024-01-27	6318
										DDHLK	2024-01-27	3645
										DDHLK	2024-01-27	1701
										DDHLK	2024-01-27	3159
										DDHLK	2024-01-27	4725
										DDHLK	2024-01-27	6399
										DDHLK	2024-01-27	9234
										DDHLK	2024-01-27	5670
										DDHLK	2024-01-27	5184
										DDHLK	2024-01-27	3537
										DDHLK	2024-01-27	4536
										DDHLK	2024-01-27	4900.5
										DDHLK	2024-01-27	8910
										DDHLK	2024-01-27	4374
										DDHLK	2024-01-27	17901
										DDHLK	2024-01-27	3807
										DDHLK	2024-01-27	7290
										DDHLK	2024-01-27	8910
										DDHLK	2024-01-27	12069
										DDHLK	2024-01-27	5184
										DDHLK	2024-01-27	9072
										DDHLK	2024-01-27	2430
										DDHLK	2024-01-27	3564
										DDHLK	2024-01-27	2754
										DDHLK	2024-01-27	2916
										DDHLK	2024-01-27	1863
										DDHLK	2024-01-27	3483
										DDHLK	2024-01-27	9072
										DDHLK	2024-01-27	12798
										DDHLK	2024-01-27	8910
										DDHLK	2024-01-27	10449
										DDHLK	2024-01-27	6156
										DDHLK	2024-01-27	25353
										DDHLK	2024-01-27	3996
										DDHLK	2024-01-27	2106
										DDHLK	2024-01-27	6966
										DDHLK	2024-01-29	4455
										DDHLK	2024-01-29	7236
										DDHLK	2024-01-29	8748
										DDHLK	2024-01-29	3240
										DDHLK	2024-01-29	16686
										DDHLK	2024-01-29	15390
										DDHLK	2024-01-29	4698
										DDHLK	2024-01-29	4860
										DDHLK	2024-01-29	3240
										DDHLK	2024-01-29	6156
										DDHLK	2024-01-29	1458
										DDHLK	2024-01-29	2592
										DDHLK	2024-01-29	2430
										DDHLK	2024-01-29	5022
										DDHLK	2024-01-29	19440
										DDHLK	2024-01-29	5724
										DDHLK	2024-01-29	3888
										DDHLK	2024-01-29	11583
										DDHLK	2024-01-29	7020
										DDHLK	2024-01-29	17334
										DDHLK	2024-01-29	7938
										DDHLK	2024-01-29	7419.6
										DDHLK	2024-01-29	9315
										DDHLK	2024-01-29	2916
										DDHLK	2024-01-29	6480

## Sheet: 6D - kinesin dwell time
HK Normal test: NormaltestResult(statistic=47.64910641836987, pvalue=4.499124461565052e-11)											Group name	Experiment name	Measured value
DtDHLK Normal test: NormaltestResult(statistic=0.09416673697905459, pvalue=0.9540078600806641)											HK	2024-01-27	90.24
xDHLK Normal test: NormaltestResult(statistic=0.0070690226648441965, pvalue=0.9964717276999493)											HK	2024-01-27	56.45
DDHLK (+ only) Normal test: NormaltestResult(statistic=17.348267008063583, pvalue=0.0001709510150779878)											HK	2024-01-27	51.4667
KruskalResult(statistic=5.197605239484139, pvalue=0.15788633971308458)											HK	2024-01-27	73.9733
	HK	DtDHLK	xDHLK	DDHLK (+ only)							HK	2024-01-27	58.0933
HK	1	0.195178	0.341678	0.451234							HK	2024-01-27	14.6
DtDHLK	0.195178	1	1	1							HK	2024-01-27	28.4
xDHLK	0.341678	1	1	1							HK	2024-01-27	8.4
DDHLK (+ only)	0.451234	1	1	1							HK	2024-01-27	77.5
											HK	2024-01-27	88.1846
	HK	DtDHLK	xDHLK	DDHLK (+ only)							HK	2024-01-27	64
HK	0	-0.457263	-0.376397	0.0904652							HK	2024-01-27	43.84
DtDHLK	0.295444	0	0.0614727	0.23597							HK	2024-01-27	63.8
xDHLK	0.253966	-0.0641954	0	0.215542							HK	2024-01-27	56.2923
DDHLK (+ only)	-0.183687	-0.741559	-0.648636	0							HK	2024-01-27	67.7
	HK	DtDHLK	xDHLK	DDHLK (+ only)							HK	2024-01-27	58.4667
Mean	58.1012	51.1934	52.1632	62.396							HK	2024-01-27	106.8
Median	59.6405	51.9024	53.76	50.85							HK	2024-01-27	39.0333
SD	23.3811	15.1068	15.7759	47.4748							HK	2024-01-27	183.2
N	94	113	137	101							HK	2024-01-27	64.6
WARNING:fontTools.subset:meta NOT subset; don't know how to subset; dropped											HK	2024-01-27	65.2
											HK	2024-01-27	49.4
Process finished with exit code 0											HK	2024-01-27	72.4889
											HK	2024-01-27	75.0333
											HK	2024-01-27	75.3333
											HK	2024-01-27	75.2
											HK	2024-01-27	25
											HK	2024-01-27	24
											HK	2024-01-27	69.2
											HK	2024-01-27	36.24
											HK	2024-01-27	72.8
											HK	2024-01-27	32
											HK	2024-01-27	43.2
											HK	2024-01-27	25.2
											HK	2024-01-27	72.32
											HK	2024-01-27	61.2
											HK	2024-01-27	73
											HK	2024-01-27	73.6
											HK	2024-01-27	23.6
											HK	2024-01-27	60.4
											HK	2024-01-27	68.4333
											HK	2024-01-27	101.778
											HK	2024-01-27	66.6667
											HK	2024-01-27	29.95
											HK	2024-01-27	97.075
											HK	2024-01-27	48.3429
											HK	2024-01-27	46.8857
											HK	2024-01-27	54.8667
											HK	2024-01-27	52.2
											HK	2024-01-27	52.58
											HK	2024-01-27	86.3789
											HK	2024-01-27	65.45
											HK	2024-01-29	46.275
											HK	2024-01-29	44.0571
											HK	2024-01-29	39.0375
											HK	2024-01-29	74.8727
											HK	2024-01-29	63.7286
											HK	2024-01-29	39.8143
											HK	2024-01-29	78.3154
											HK	2024-01-29	73.5667
											HK	2024-01-29	65.4143
											HK	2024-01-29	27.8556
											HK	2024-01-29	51.77
											HK	2024-01-29	42.8444
											HK	2024-01-29	43.65
											HK	2024-01-29	56.6
											HK	2024-01-29	60.02
											HK	2024-01-29	45.0588
											HK	2024-01-29	31.775
											HK	2024-01-29	49.4462
											HK	2024-01-29	67.8
											HK	2024-01-29	27.92
											HK	2024-01-29	71
											HK	2024-01-29	51.3714
											HK	2024-01-29	59.475
											HK	2024-01-29	96.125
											HK	2024-01-29	66.864
											HK	2024-01-29	61.8087
											HK	2024-01-29	67.5826
											HK	2024-01-29	37.1455
											HK	2024-01-29	62.575
											HK	2024-01-29	45.48
											HK	2024-01-29	41.2167
											HK	2024-01-29	59.8061
											HK	2024-01-29	44.7714
											HK	2024-01-29	42.5125
											HK	2024-01-29	66.0333
											HK	2024-01-29	76.2727
											HK	2024-01-29	72.1273
											HK	2024-01-29	70.4727
											HK	2024-01-29	35.8889
											HK	2024-01-29	62.8889
											HK	2024-01-29	44.275
											HK	2024-01-29	25.9333
											DtDHLK	2024-01-20	41.6
											DtDHLK	2024-01-20	45
											DtDHLK	2024-01-20	24
											DtDHLK	2024-01-20	39.92
											DtDHLK	2024-01-20	32.3895
											DtDHLK	2024-01-20	56.9
											DtDHLK	2024-01-20	56.6182
											DtDHLK	2024-01-20	16.24
											DtDHLK	2024-01-20	74.3593
											DtDHLK	2024-01-20	74.5818
											DtDHLK	2024-01-20	55.7024
											DtDHLK	2024-01-20	42.6627
											DtDHLK	2024-01-20	61.067
											DtDHLK	2024-01-20	55.32
											DtDHLK	2024-01-20	42.2
											DtDHLK	2024-01-20	62.3
											DtDHLK	2024-01-20	65.8087
											DtDHLK	2024-01-20	35.95
											DtDHLK	2024-01-20	45.216
											DtDHLK	2024-01-20	65.9273
											DtDHLK	2024-01-20	53.7429
											DtDHLK	2024-01-20	56.2714
											DtDHLK	2024-01-20	37.4667
											DtDHLK	2024-01-20	65.8667
											DtDHLK	2024-01-20	57.29
											DtDHLK	2024-01-20	50.1846
											DtDHLK	2024-01-20	60.3412
											DtDHLK	2024-01-20	48.8941
											DtDHLK	2024-01-20	71.08
											DtDHLK	2024-01-20	15.2571
											DtDHLK	2024-01-20	58.9667
											DtDHLK	2024-01-27	67.8353
											DtDHLK	2024-01-27	51.8632
											DtDHLK	2024-01-27	43.3733
											DtDHLK	2024-01-27	72.5875
											DtDHLK	2024-01-27	23.325
											DtDHLK	2024-01-27	46.2923
											DtDHLK	2024-01-27	54.112
											DtDHLK	2024-01-27	30.04
											DtDHLK	2024-01-27	50.3368
											DtDHLK	2024-01-27	49.1375
											DtDHLK	2024-01-27	27.9857
											DtDHLK	2024-01-27	41.1071
											DtDHLK	2024-01-27	24.0643
											DtDHLK	2024-01-27	45.9667
											DtDHLK	2024-01-27	33.7444
											DtDHLK	2024-01-27	47.9111
											DtDHLK	2024-01-27	39.7273
											DtDHLK	2024-01-27	86.9333
											DtDHLK	2024-01-27	54.7429
											DtDHLK	2024-01-27	33.3067
											DtDHLK	2024-01-27	55.7333
											DtDHLK	2024-01-27	20.4667
											DtDHLK	2024-01-27	46.5417
											DtDHLK	2024-01-27	35.2667
											DtDHLK	2024-01-27	92.7086
											DtDHLK	2024-01-27	49.6444
											DtDHLK	2024-01-27	55.3545
											DtDHLK	2024-01-27	42.5262
											DtDHLK	2024-01-27	40.0665
											DtDHLK	2024-01-27	45.6
											DtDHLK	2024-01-27	49.9608
											DtDHLK	2024-01-27	41.4711
											DtDHLK	2024-01-27	53.5464
											DtDHLK	2024-01-27	64.5333
											DtDHLK	2024-01-27	65.7714
											DtDHLK	2024-01-27	48.2667
											DtDHLK	2024-01-27	55.4462
											DtDHLK	2024-01-27	38.0556
											DtDHLK	2024-01-27	55.7176
											DtDHLK	2024-01-27	27.2296
											DtDHLK	2024-01-27	66.4462
											DtDHLK	2024-01-27	66.513
											DtDHLK	2024-01-27	67.5
											DtDHLK	2024-01-27	68.392
											DtDHLK	2024-01-27	24.2
											DtDHLK	2024-01-27	27.44
											DtDHLK	2024-01-27	59.1634
											DtDHLK	2024-01-29	42
											DtDHLK	2024-01-29	58.5067
											DtDHLK	2024-01-29	57.0842
											DtDHLK	2024-01-29	64.9
											DtDHLK	2024-01-29	78.5043
											DtDHLK	2024-01-29	82.24
											DtDHLK	2024-01-29	62.5462
											DtDHLK	2024-01-29	37.1667
											DtDHLK	2024-01-29	51.9024
											DtDHLK	2024-01-29	63.5091
											DtDHLK	2024-01-29	44.8194
											DtDHLK	2024-01-29	33.4968
											DtDHLK	2024-01-29	63.687
											DtDHLK	2024-01-29	57.1333
											DtDHLK	2024-01-29	53.25
											DtDHLK	2024-01-29	45.7704
											DtDHLK	2024-01-29	46.48
											DtDHLK	2024-01-29	64.8195
											DtDHLK	2024-01-29	59.4071
											DtDHLK	2024-01-29	52.312
											DtDHLK	2024-01-29	51.8643
											DtDHLK	2024-01-29	57.5647
											DtDHLK	2024-01-29	66.2138
											DtDHLK	2024-01-29	47.7846
											DtDHLK	2024-01-29	83.5
											DtDHLK	2024-01-29	40.9867
											DtDHLK	2024-01-29	51.8667
											DtDHLK	2024-01-29	31.85
											DtDHLK	2024-01-29	58.9045
											DtDHLK	2024-01-29	68.839
											DtDHLK	2024-01-29	53.2526
											DtDHLK	2024-01-29	46.4154
											DtDHLK	2024-01-29	59.8439
											DtDHLK	2024-01-29	60.2364
											DtDHLK	2024-01-29	29.1152
											xDHLK	2024-01-20	38.2
											xDHLK	2024-01-20	36.3714
											xDHLK	2024-01-20	68.3543
											xDHLK	2024-01-20	42.4545
											xDHLK	2024-01-20	54.25
											xDHLK	2024-01-20	59.0824
											xDHLK	2024-01-20	47.82
											xDHLK	2024-01-20	46.4235
											xDHLK	2024-01-20	43.8968
											xDHLK	2024-01-20	46.0737
											xDHLK	2024-01-20	67.4
											xDHLK	2024-01-20	65.6
											xDHLK	2024-01-20	41.8933
											xDHLK	2024-01-20	54.7333
											xDHLK	2024-01-20	62.2667
											xDHLK	2024-01-20	50.2667
											xDHLK	2024-01-20	56.88
											xDHLK	2024-01-20	98.9333
											xDHLK	2024-01-20	43.44
											xDHLK	2024-01-20	35.3333
											xDHLK	2024-01-20	75.8
											xDHLK	2024-01-20	84.8
											xDHLK	2024-01-20	34.5333
											xDHLK	2024-01-20	41
											xDHLK	2024-01-20	72.9429
											xDHLK	2024-01-20	44.48
											xDHLK	2024-01-20	21.84
											xDHLK	2024-01-20	30.1714
											xDHLK	2024-01-20	56.4769
											xDHLK	2024-01-20	32.9667
											xDHLK	2024-01-20	54.2667
											xDHLK	2024-01-20	25.8667
											xDHLK	2024-01-20	57.2
											xDHLK	2024-01-20	52.4
											xDHLK	2024-01-20	32
											xDHLK	2024-01-20	59.0286
											xDHLK	2024-01-20	62.45
											xDHLK	2024-01-20	47.3714
											xDHLK	2024-01-20	56.8
											xDHLK	2024-01-20	56.05
											xDHLK	2024-01-20	78.0333
											xDHLK	2024-01-20	55.4
											xDHLK	2024-01-20	66.68
											xDHLK	2024-01-20	19.4
											xDHLK	2024-01-20	13.8667
											xDHLK	2024-01-20	72.7
											xDHLK	2024-01-20	74
											xDHLK	2024-01-20	78.2
											xDHLK	2024-01-20	27.4
											xDHLK	2024-01-20	13.8
											xDHLK	2024-01-20	28.9333
											xDHLK	2024-01-20	45.0667
											xDHLK	2024-01-20	22.8
											xDHLK	2024-01-27	54.04
											xDHLK	2024-01-27	31.6778
											xDHLK	2024-01-27	39.1202
											xDHLK	2024-01-27	57.2
											xDHLK	2024-01-27	70.72
											xDHLK	2024-01-27	51.48
											xDHLK	2024-01-27	55.4727
											xDHLK	2024-01-27	61.0909
											xDHLK	2024-01-27	73.3455
											xDHLK	2024-01-27	68.48
											xDHLK	2024-01-27	25.92
											xDHLK	2024-01-27	50.17
											xDHLK	2024-01-27	71.1
											xDHLK	2024-01-27	23.6
											xDHLK	2024-01-27	65.7778
											xDHLK	2024-01-27	51.6667
											xDHLK	2024-01-27	57.5407
											xDHLK	2024-01-27	71.6
											xDHLK	2024-01-27	67.8267
											xDHLK	2024-01-27	53.76
											xDHLK	2024-01-27	48.72
											xDHLK	2024-01-27	46.72
											xDHLK	2024-01-27	47.0588
											xDHLK	2024-01-27	56.9167
											xDHLK	2024-01-27	52.0267
											xDHLK	2024-01-27	64.074
											xDHLK	2024-01-27	38.0666
											xDHLK	2024-01-27	59.5091
											xDHLK	2024-01-27	58.3111
											xDHLK	2024-01-27	46.9765
											xDHLK	2024-01-27	55.0316
											xDHLK	2024-01-27	75.28
											xDHLK	2024-01-27	51.7857
											xDHLK	2024-01-27	82.9333
											xDHLK	2024-01-27	29.24
											xDHLK	2024-01-27	72.15
											xDHLK	2024-01-27	78.4571
											xDHLK	2024-01-27	78.3
											xDHLK	2024-01-27	71.1053
											xDHLK	2024-01-27	59.6065
											xDHLK	2024-01-29	47.072
											xDHLK	2024-01-29	39.3667
											xDHLK	2024-01-29	62.0364
											xDHLK	2024-01-29	60.8491
											xDHLK	2024-01-29	52.3805
											xDHLK	2024-01-29	61.2762
											xDHLK	2024-01-29	31.8182
											xDHLK	2024-01-29	42.2842
											xDHLK	2024-01-29	51.551
											xDHLK	2024-01-29	58.26
											xDHLK	2024-01-29	62.2889
											xDHLK	2024-01-29	58.3636
											xDHLK	2024-01-29	36.65
											xDHLK	2024-01-29	43.7231
											xDHLK	2024-01-29	38.2125
											xDHLK	2024-01-29	45.0357
											xDHLK	2024-01-29	49.331
											xDHLK	2024-01-29	33.08
											xDHLK	2024-01-29	58.8
											xDHLK	2024-01-29	33.68
											xDHLK	2024-01-29	59.6186
											xDHLK	2024-01-29	33.24
											xDHLK	2024-01-29	38.9875
											xDHLK	2024-01-29	52.9143
											xDHLK	2024-01-29	49.6545
											xDHLK	2024-01-29	52.5
											xDHLK	2024-01-29	38.4647
											xDHLK	2024-01-29	54.6
											xDHLK	2024-01-29	38.42
											xDHLK	2024-01-29	42.4077
											xDHLK	2024-01-29	29.8667
											xDHLK	2024-01-29	32.4222
											xDHLK	2024-01-29	55.6577
											xDHLK	2024-01-29	57.2381
											xDHLK	2024-01-29	59.5739
											xDHLK	2024-01-29	63.0762
											xDHLK	2024-01-29	59.9941
											xDHLK	2024-01-29	70
											xDHLK	2024-01-29	48.1792
											xDHLK	2024-01-29	56.2207
											xDHLK	2024-01-29	85.44
											xDHLK	2024-01-29	68.2522
											xDHLK	2024-01-29	56.7
											xDHLK	2024-01-29	48.6105
											DDHLK (+ only)	2024-01-20	128.4
											DDHLK (+ only)	2024-01-20	62.4
											DDHLK (+ only)	2024-01-20	4
											DDHLK (+ only)	2024-01-20	185.6
											DDHLK (+ only)	2024-01-20	66.4
											DDHLK (+ only)	2024-01-20	33.1
											DDHLK (+ only)	2024-01-20	36.8
											DDHLK (+ only)	2024-01-20	51.6
											DDHLK (+ only)	2024-01-20	55.4182
											DDHLK (+ only)	2024-01-20	75.9
											DDHLK (+ only)	2024-01-20	6.4
											DDHLK (+ only)	2024-01-20	54
											DDHLK (+ only)	2024-01-20	114.4
											DDHLK (+ only)	2024-01-20	13.4
											DDHLK (+ only)	2024-01-20	47.2
											DDHLK (+ only)	2024-01-20	23
											DDHLK (+ only)	2024-01-20	25.4
											DDHLK (+ only)	2024-01-20	39.2
											DDHLK (+ only)	2024-01-20	33.4
											DDHLK (+ only)	2024-01-20	115.1
											DDHLK (+ only)	2024-01-20	90
											DDHLK (+ only)	2024-01-20	198.4
											DDHLK (+ only)	2024-01-20	32
											DDHLK (+ only)	2024-01-20	70.8
											DDHLK (+ only)	2024-01-20	4
											DDHLK (+ only)	2024-01-20	27.8
											DDHLK (+ only)	2024-01-20	32
											DDHLK (+ only)	2024-01-20	84.6
											DDHLK (+ only)	2024-01-20	112
											DDHLK (+ only)	2024-01-20	24.4
											DDHLK (+ only)	2024-01-20	64.6
											DDHLK (+ only)	2024-01-27	23
											DDHLK (+ only)	2024-01-27	50.85
											DDHLK (+ only)	2024-01-27	58.9
											DDHLK (+ only)	2024-01-27	96.3667
											DDHLK (+ only)	2024-01-27	125.4
											DDHLK (+ only)	2024-01-27	3.5
											DDHLK (+ only)	2024-01-27	12.4
											DDHLK (+ only)	2024-01-27	51
											DDHLK (+ only)	2024-01-27	39.9
											DDHLK (+ only)	2024-01-27	69
											DDHLK (+ only)	2024-01-27	28.4
											DDHLK (+ only)	2024-01-27	1.8
											DDHLK (+ only)	2024-01-27	19.9
											DDHLK (+ only)	2024-01-27	42.4667
											DDHLK (+ only)	2024-01-27	22.3
											DDHLK (+ only)	2024-01-27	47.2
											DDHLK (+ only)	2024-01-27	91.4
											DDHLK (+ only)	2024-01-27	39.8
											DDHLK (+ only)	2024-01-27	44.5333
											DDHLK (+ only)	2024-01-27	106
											DDHLK (+ only)	2024-01-27	45.1
											DDHLK (+ only)	2024-01-27	30.9
											DDHLK (+ only)	2024-01-27	58.4
											DDHLK (+ only)	2024-01-27	107
											DDHLK (+ only)	2024-01-27	32
											DDHLK (+ only)	2024-01-27	186.4
											DDHLK (+ only)	2024-01-27	135.4
											DDHLK (+ only)	2024-01-27	67.2
											DDHLK (+ only)	2024-01-27	42.8
											DDHLK (+ only)	2024-01-27	14.4
											DDHLK (+ only)	2024-01-27	19.2
											DDHLK (+ only)	2024-01-27	21.2
											DDHLK (+ only)	2024-01-27	93.2
											DDHLK (+ only)	2024-01-27	68.4
											DDHLK (+ only)	2024-01-27	11.4
											DDHLK (+ only)	2024-01-27	5.7
											DDHLK (+ only)	2024-01-27	81.6
											DDHLK (+ only)	2024-01-27	163.2
											DDHLK (+ only)	2024-01-27	108
											DDHLK (+ only)	2024-01-27	91.2
											DDHLK (+ only)	2024-01-27	36.8
											DDHLK (+ only)	2024-01-27	150
											DDHLK (+ only)	2024-01-27	66.1333
											DDHLK (+ only)	2024-01-27	65.2
											DDHLK (+ only)	2024-01-27	132.8
											DDHLK (+ only)	2024-01-29	49.6
											DDHLK (+ only)	2024-01-29	70.6667
											DDHLK (+ only)	2024-01-29	29.4667
											DDHLK (+ only)	2024-01-29	89.6
											DDHLK (+ only)	2024-01-29	193.6
											DDHLK (+ only)	2024-01-29	150
											DDHLK (+ only)	2024-01-29	55.6
											DDHLK (+ only)	2024-01-29	16.4
											DDHLK (+ only)	2024-01-29	4.4
											DDHLK (+ only)	2024-01-29	174.8
											DDHLK (+ only)	2024-01-29	16.4
											DDHLK (+ only)	2024-01-29	37.2
											DDHLK (+ only)	2024-01-29	50.4
											DDHLK (+ only)	2024-01-29	18.4
											DDHLK (+ only)	2024-01-29	139.4
											DDHLK (+ only)	2024-01-29	33.3333
											DDHLK (+ only)	2024-01-29	8.8
											DDHLK (+ only)	2024-01-29	32.2
											DDHLK (+ only)	2024-01-29	28.4333
											DDHLK (+ only)	2024-01-29	99.4667
											DDHLK (+ only)	2024-01-29	74.4
											DDHLK (+ only)	2024-01-29	64.16
											DDHLK (+ only)	2024-01-29	62.4
											DDHLK (+ only)	2024-01-29	7.6
											DDHLK (+ only)	2024-01-29	75.8

## Sheet: 6F - dynein speed
Statistics									Raw data	Group name	Experiment name	Measured value (nm/s)
	DDH	DDH-KFL	DDH-KS							DDH	2023-01-20	971.374
Mean	757.866	641.825	714.143							DDH	2023-01-20	725.955
Median	741.782	629.1	740.733							DDH	2023-01-20	839.75
SD	180.909	265.564	149.971							DDH	2023-01-20	1291.99
N	165	197	199							DDH	2023-01-20	839.938
Testing										DDH	2023-01-20	601.435
	DDH	DDH-KFL	DDH-KS							DDH	2023-01-20	676.926
DDH	1	7.42482e-07	0.0506073							DDH	2023-01-20	950.297
DDH-KFL	7.42482e-07	1	0.00128202							DDH	2023-01-20	833.544
DDH-KS	0.0506073	0.00128202	1							DDH	2023-01-20	929.28
										DDH	2023-01-20	769.62
Motors were only included in this analysis when:										DDH	2023-01-20	834.51
They were classified as minus-end directed.										DDH	2023-01-20	770.832
They had an average speed of > 25nm/s.										DDH	2023-01-20	689.421
They had no plus-end directed runs.										DDH	2023-01-20	587.355
										DDH	2023-01-20	996.185
Pauses (phases of motor movement < 25nm/s) were not excluded from the distance-divided-by-time measurement.										DDH	2023-01-20	795.242
The value plotted and shown to the right is the average of all motors for a given microtubule.										DDH	2023-01-20	1025.3
										DDH	2023-01-20	925.467
										DDH	2023-01-20	1093.74
										DDH	2023-01-20	628.603
										DDH	2023-01-20	785.906
										DDH	2023-01-20	888.183
										DDH	2023-01-20	732.192
										DDH	2023-01-20	629.631
										DDH	2023-01-20	869.116
										DDH	2023-01-20	933.307
										DDH	2023-01-20	882.4
										DDH	2023-01-20	591.388
										DDH	2023-01-20	629.293
										DDH	2023-01-20	935.183
										DDH	2023-01-20	647.479
										DDH	2023-01-20	815.877
										DDH	2023-01-20	690.741
										DDH	2023-01-20	929.587
										DDH	2023-01-20	853.899
										DDH	2023-01-20	851.599
										DDH	2023-01-20	947.63
										DDH	2023-01-20	981.815
										DDH	2023-01-20	808.204
										DDH	2023-01-20	784.674
										DDH	2023-01-20	1044.23
										DDH	2023-01-20	982.164
										DDH	2023-01-20	815.931
										DDH	2023-01-20	1046.23
										DDH	2023-01-20	886.491
										DDH	2023-01-20	908.409
										DDH	2023-01-20	733.447
										DDH	2023-01-20	648.459
										DDH	2023-01-19	880.484
										DDH	2023-01-19	914.34
										DDH	2023-01-19	611.747
										DDH	2023-01-19	667.776
										DDH	2023-01-19	749.782
										DDH	2023-01-19	602.722
										DDH	2023-01-19	585.052
										DDH	2023-01-19	644.659
										DDH	2023-01-19	662.82
										DDH	2023-01-19	999.347
										DDH	2023-01-19	656.667
										DDH	2023-01-19	845.719
										DDH	2023-01-19	763.862
										DDH	2023-01-19	1011.91
										DDH	2023-01-19	796.655
										DDH	2023-01-19	639.083
										DDH	2023-01-19	779.564
										DDH	2023-01-19	496.563
										DDH	2023-01-19	500.908
										DDH	2023-01-19	600.813
										DDH	2023-01-19	596.295
										DDH	2023-01-19	507.803
										DDH	2023-01-19	212.119
										DDH	2023-01-19	489.317
										DDH	2023-01-19	951.042
										DDH	2023-01-19	825.701
										DDH	2023-01-19	636.136
										DDH	2023-01-19	753.957
										DDH	2023-01-19	741.061
										DDH	2023-01-19	861.769
										DDH	2023-01-19	752.803
										DDH	2023-01-19	700.54
										DDH	2023-01-19	737.135
										DDH	2023-01-19	776.588
										DDH	2023-01-19	719.826
										DDH	2023-01-19	1200.27
										DDH	2023-01-19	741.095
										DDH	2023-01-19	888.45
										DDH	2023-01-19	686.971
										DDH	2023-01-19	682.854
										DDH	2023-01-19	983.366
										DDH	2023-01-19	876.202
										DDH	2023-01-19	816.222
										DDH	2023-01-19	667.765
										DDH	2023-01-19	845.253
										DDH	2023-01-19	347.911
										DDH	2023-01-19	540.166
										DDH	2023-01-19	650.2
										DDH	2023-01-19	835.508
										DDH	2023-01-19	755.388
										DDH	2023-01-19	716.07
										DDH	2023-01-19	696.994
										DDH	2023-01-19	669.129
										DDH	2023-01-19	811.433
										DDH	2023-01-19	333.816
										DDH	2023-01-19	621.216
										DDH	2023-01-19	637.105
										DDH	2023-01-19	718.457
										DDH	2023-01-19	894.194
										DDH	2023-01-19	1352.05
										DDH	2023-01-19	708.843
										DDH	2023-01-19	947.333
										DDH	2023-01-19	626.82
										DDH	2023-01-19	799.201
										DDH	2023-01-19	738.6
										DDH	2023-01-19	657.135
										DDH	2023-01-19	351.756
										DDH	2023-01-19	177.027
										DDH	2023-01-19	588.896
										DDH	2023-01-27	741.782
										DDH	2023-01-27	949.004
										DDH	2023-01-27	708.371
										DDH	2023-01-27	827.485
										DDH	2023-01-27	753.451
										DDH	2023-01-27	478.804
										DDH	2023-01-27	996.177
										DDH	2023-01-27	806.528
										DDH	2023-01-27	561.922
										DDH	2023-01-27	734.2
										DDH	2023-01-27	964.943
										DDH	2023-01-27	905.419
										DDH	2023-01-27	740.855
										DDH	2023-01-27	1035.41
										DDH	2023-01-27	1160.2
										DDH	2023-01-27	701.9
										DDH	2023-01-27	966.524
										DDH	2023-01-27	1042.13
										DDH	2023-01-27	554.863
										DDH	2023-01-27	709.113
										DDH	2023-01-27	642.783
										DDH	2023-01-27	638.112
										DDH	2023-01-27	629.876
										DDH	2023-01-27	739.453
										DDH	2023-01-27	737.767
										DDH	2023-01-27	689.478
										DDH	2023-01-27	682.934
										DDH	2023-01-27	754.435
										DDH	2023-01-27	753.982
										DDH	2023-01-27	599.447
										DDH	2023-01-27	525.632
										DDH	2023-01-27	577.397
										DDH	2023-01-27	648.182
										DDH	2023-01-27	608.553
										DDH	2023-01-27	605.098
										DDH	2023-01-27	850.521
										DDH	2023-01-27	638.137
										DDH	2023-01-27	280.385
										DDH	2023-01-27	709.035
										DDH	2023-01-27	485.876
										DDH	2023-01-27	864.653
										DDH	2023-01-27	751.636
										DDH	2023-01-27	807.188
										DDH	2023-01-27	901.067
										DDH	2023-01-27	731.909
										DDH	2023-01-27	860.699
										DDH	2023-01-27	728.089
										DDH-KFL	2023-01-20	847.891
										DDH-KFL	2023-01-20	1065.65
										DDH-KFL	2023-01-20	312.218
										DDH-KFL	2023-01-20	1087.46
										DDH-KFL	2023-01-20	659.534
										DDH-KFL	2023-01-20	968.893
										DDH-KFL	2023-01-20	631.235
										DDH-KFL	2023-01-20	815.784
										DDH-KFL	2023-01-20	678.386
										DDH-KFL	2023-01-20	893.17
										DDH-KFL	2023-01-20	900.922
										DDH-KFL	2023-01-20	645.077
										DDH-KFL	2023-01-20	992.742
										DDH-KFL	2023-01-20	844.505
										DDH-KFL	2023-01-20	629.1
										DDH-KFL	2023-01-20	957.968
										DDH-KFL	2023-01-20	327.494
										DDH-KFL	2023-01-20	447.088
										DDH-KFL	2023-01-20	264.943
										DDH-KFL	2023-01-20	401.267
										DDH-KFL	2023-01-20	686.836
										DDH-KFL	2023-01-20	419.994
										DDH-KFL	2023-01-20	268.714
										DDH-KFL	2023-01-20	295.324
										DDH-KFL	2023-01-20	425.999
										DDH-KFL	2023-01-20	221.823
										DDH-KFL	2023-01-20	249.824
										DDH-KFL	2023-01-20	239.036
										DDH-KFL	2023-01-20	522.788
										DDH-KFL	2023-01-20	702.648
										DDH-KFL	2023-01-20	646.087
										DDH-KFL	2023-01-20	701.457
										DDH-KFL	2023-01-20	871.912
										DDH-KFL	2023-01-20	557.741
										DDH-KFL	2023-01-20	934.794
										DDH-KFL	2023-01-20	652.821
										DDH-KFL	2023-01-20	380.915
										DDH-KFL	2023-01-20	848.271
										DDH-KFL	2023-01-20	703.12
										DDH-KFL	2023-01-20	964.239
										DDH-KFL	2023-01-20	344.339
										DDH-KFL	2023-01-20	524.942
										DDH-KFL	2023-01-20	1237.69
										DDH-KFL	2023-01-20	1027.35
										DDH-KFL	2023-01-20	1272.86
										DDH-KFL	2023-01-20	704.386
										DDH-KFL	2023-01-20	1070.88
										DDH-KFL	2023-01-20	659.628
										DDH-KFL	2023-01-20	640.058
										DDH-KFL	2023-01-20	887.28
										DDH-KFL	2023-01-20	270.841
										DDH-KFL	2023-01-20	884.888
										DDH-KFL	2023-01-20	985.003
										DDH-KFL	2023-01-20	660.034
										DDH-KFL	2023-01-20	540.465
										DDH-KFL	2023-01-19	915.331
										DDH-KFL	2023-01-19	437.253
										DDH-KFL	2023-01-19	1116.64
										DDH-KFL	2023-01-19	246.528
										DDH-KFL	2023-01-19	883.818
										DDH-KFL	2023-01-19	819.722
										DDH-KFL	2023-01-19	616.304
										DDH-KFL	2023-01-19	393.24
										DDH-KFL	2023-01-19	558.703
										DDH-KFL	2023-01-19	649.691
										DDH-KFL	2023-01-19	234.137
										DDH-KFL	2023-01-19	391.435
										DDH-KFL	2023-01-19	823.091
										DDH-KFL	2023-01-19	603.069
										DDH-KFL	2023-01-19	200.791
										DDH-KFL	2023-01-19	555.536
										DDH-KFL	2023-01-19	510.804
										DDH-KFL	2023-01-19	660.789
										DDH-KFL	2023-01-19	795.653
										DDH-KFL	2023-01-19	486.389
										DDH-KFL	2023-01-19	836.048
										DDH-KFL	2023-01-19	448.985
										DDH-KFL	2023-01-19	947.441
										DDH-KFL	2023-01-19	265.574
										DDH-KFL	2023-01-19	606.871
										DDH-KFL	2023-01-19	814.933
										DDH-KFL	2023-01-19	613.879
										DDH-KFL	2023-01-19	177.188
										DDH-KFL	2023-01-19	694.286
										DDH-KFL	2023-01-19	571.908
										DDH-KFL	2023-01-19	608.096
										DDH-KFL	2023-01-19	816.298
										DDH-KFL	2023-01-19	476.571
										DDH-KFL	2023-01-19	767.787
										DDH-KFL	2023-01-19	190.226
										DDH-KFL	2023-01-19	164.85
										DDH-KFL	2023-01-19	710.449
										DDH-KFL	2023-01-19	453.362
										DDH-KFL	2023-01-19	524.84
										DDH-KFL	2023-01-19	619.386
										DDH-KFL	2023-01-19	501.374
										DDH-KFL	2023-01-19	440.497
										DDH-KFL	2023-01-19	785.885
										DDH-KFL	2023-01-19	499.63
										DDH-KFL	2023-01-19	333.529
										DDH-KFL	2023-01-19	480.821
										DDH-KFL	2023-01-19	675
										DDH-KFL	2023-01-19	819.832
										DDH-KFL	2023-01-19	461.37
										DDH-KFL	2023-01-19	1049.09
										DDH-KFL	2023-01-19	274.977
										DDH-KFL	2023-01-19	638.074
										DDH-KFL	2023-01-19	276.136
										DDH-KFL	2023-01-19	245.041
										DDH-KFL	2023-01-19	596.531
										DDH-KFL	2023-01-19	823.805
										DDH-KFL	2023-01-19	797.271
										DDH-KFL	2023-01-19	477.015
										DDH-KFL	2023-01-19	1195.98
										DDH-KFL	2023-01-19	460.147
										DDH-KFL	2023-01-19	861.923
										DDH-KFL	2023-01-19	1935
										DDH-KFL	2023-01-19	202.5
										DDH-KFL	2023-01-19	384.412
										DDH-KFL	2023-01-19	163.306
										DDH-KFL	2023-01-19	274.818
										DDH-KFL	2023-01-19	180.849
										DDH-KFL	2023-01-19	405
										DDH-KFL	2023-01-19	163.306
										DDH-KFL	2023-01-19	570.839
										DDH-KFL	2023-01-19	712.528
										DDH-KFL	2023-01-27	935.444
										DDH-KFL	2023-01-27	789.955
										DDH-KFL	2023-01-27	492.493
										DDH-KFL	2023-01-27	429.126
										DDH-KFL	2023-01-27	1034.9
										DDH-KFL	2023-01-27	784.82
										DDH-KFL	2023-01-27	335.387
										DDH-KFL	2023-01-27	915.717
										DDH-KFL	2023-01-27	451.552
										DDH-KFL	2023-01-27	721.165
										DDH-KFL	2023-01-27	455.064
										DDH-KFL	2023-01-27	604.164
										DDH-KFL	2023-01-27	494.487
										DDH-KFL	2023-01-27	741.105
										DDH-KFL	2023-01-27	753.758
										DDH-KFL	2023-01-27	585
										DDH-KFL	2023-01-27	1067.73
										DDH-KFL	2023-01-27	831.059
										DDH-KFL	2023-01-27	1059.75
										DDH-KFL	2023-01-27	822.257
										DDH-KFL	2023-01-27	966.32
										DDH-KFL	2023-01-27	701.488
										DDH-KFL	2023-01-27	703.024
										DDH-KFL	2023-01-27	625.32
										DDH-KFL	2023-01-27	1024.55
										DDH-KFL	2023-01-27	117.234
										DDH-KFL	2023-01-27	786.857
										DDH-KFL	2023-01-27	558.459
										DDH-KFL	2023-01-27	588.466
										DDH-KFL	2023-01-27	563.227
										DDH-KFL	2023-01-27	480.875
										DDH-KFL	2023-01-27	723.209
										DDH-KFL	2023-01-27	855.757
										DDH-KFL	2023-01-27	619.532
										DDH-KFL	2023-01-27	622.595
										DDH-KFL	2023-01-27	1040.44
										DDH-KFL	2023-01-27	548.301
										DDH-KFL	2023-01-27	957.277
										DDH-KFL	2023-01-27	756.736
										DDH-KFL	2023-01-27	620.808
										DDH-KFL	2023-01-27	920.441
										DDH-KFL	2023-01-27	565.735
										DDH-KFL	2023-01-27	439.638
										DDH-KFL	2023-01-27	831.432
										DDH-KFL	2023-01-27	445.196
										DDH-KFL	2023-01-27	882.183
										DDH-KFL	2023-01-27	586.552
										DDH-KFL	2023-01-27	463.259
										DDH-KFL	2023-01-27	516.942
										DDH-KFL	2023-01-27	672.281
										DDH-KFL	2023-01-27	1009.46
										DDH-KFL	2023-01-27	384.835
										DDH-KFL	2023-01-27	636.923
										DDH-KFL	2023-01-27	855.293
										DDH-KFL	2023-01-27	988.061
										DDH-KFL	2023-01-27	768.277
										DDH-KFL	2023-01-27	508.909
										DDH-KFL	2023-01-27	791.323
										DDH-KFL	2023-01-27	817.852
										DDH-KFL	2023-01-27	455.116
										DDH-KFL	2023-01-27	567.015
										DDH-KFL	2023-01-27	726.432
										DDH-KFL	2023-01-27	510.19
										DDH-KFL	2023-01-27	231.469
										DDH-KFL	2023-01-27	609.405
										DDH-KFL	2023-01-27	609.654
										DDH-KFL	2023-01-27	572.851
										DDH-KFL	2023-01-27	748.612
										DDH-KFL	2023-01-27	698.885
										DDH-KFL	2023-01-27	289.286
										DDH-KFL	2023-01-27	899.935
										DDH-KS	2023-01-20	650.405
										DDH-KS	2023-01-20	813.52
										DDH-KS	2023-01-20	897.311
										DDH-KS	2023-01-20	937.557
										DDH-KS	2023-01-20	864.222
										DDH-KS	2023-01-20	982.11
										DDH-KS	2023-01-20	912.475
										DDH-KS	2023-01-20	837.279
										DDH-KS	2023-01-20	776.437
										DDH-KS	2023-01-20	857.924
										DDH-KS	2023-01-20	797.008
										DDH-KS	2023-01-20	799.917
										DDH-KS	2023-01-20	735.374
										DDH-KS	2023-01-20	573.963
										DDH-KS	2023-01-20	837.584
										DDH-KS	2023-01-20	758.257
										DDH-KS	2023-01-20	791.503
										DDH-KS	2023-01-20	888.883
										DDH-KS	2023-01-20	689.637
										DDH-KS	2023-01-20	728.501
										DDH-KS	2023-01-20	704.687
										DDH-KS	2023-01-20	767.538
										DDH-KS	2023-01-20	904.388
										DDH-KS	2023-01-20	790.467
										DDH-KS	2023-01-20	814.972
										DDH-KS	2023-01-20	923.939
										DDH-KS	2023-01-20	710.612
										DDH-KS	2023-01-20	796.227
										DDH-KS	2023-01-20	621.968
										DDH-KS	2023-01-20	698.841
										DDH-KS	2023-01-20	826.885
										DDH-KS	2023-01-20	993.126
										DDH-KS	2023-01-20	830.059
										DDH-KS	2023-01-20	851.716
										DDH-KS	2023-01-20	771.146
										DDH-KS	2023-01-20	920.01
										DDH-KS	2023-01-20	654.358
										DDH-KS	2023-01-20	840.621
										DDH-KS	2023-01-20	734.252
										DDH-KS	2023-01-20	756.099
										DDH-KS	2023-01-20	802.14
										DDH-KS	2023-01-20	773.365
										DDH-KS	2023-01-20	671.979
										DDH-KS	2023-01-20	814.839
										DDH-KS	2023-01-20	430.987
										DDH-KS	2023-01-19	701.056
										DDH-KS	2023-01-19	702.173
										DDH-KS	2023-01-19	586.418
										DDH-KS	2023-01-19	740.43
										DDH-KS	2023-01-19	622.191
										DDH-KS	2023-01-19	886.529
										DDH-KS	2023-01-19	880.67
										DDH-KS	2023-01-19	714.172
										DDH-KS	2023-01-19	555.123
										DDH-KS	2023-01-19	502.31
										DDH-KS	2023-01-19	639.445
										DDH-KS	2023-01-19	754.907
										DDH-KS	2023-01-19	554.479
										DDH-KS	2023-01-19	449.572
										DDH-KS	2023-01-19	806.775
										DDH-KS	2023-01-19	685.751
										DDH-KS	2023-01-19	756.564
										DDH-KS	2023-01-19	431.724
										DDH-KS	2023-01-19	688.584
										DDH-KS	2023-01-19	898.168
										DDH-KS	2023-01-19	764.75
										DDH-KS	2023-01-19	560.083
										DDH-KS	2023-01-19	563.73
										DDH-KS	2023-01-19	574.449
										DDH-KS	2023-01-19	789.813
										DDH-KS	2023-01-19	626.448
										DDH-KS	2023-01-19	772.08
										DDH-KS	2023-01-19	627.42
										DDH-KS	2023-01-19	495.985
										DDH-KS	2023-01-19	674.973
										DDH-KS	2023-01-19	373.707
										DDH-KS	2023-01-19	568.195
										DDH-KS	2023-01-19	769.429
										DDH-KS	2023-01-19	888.126
										DDH-KS	2023-01-19	651.898
										DDH-KS	2023-01-19	706.996
										DDH-KS	2023-01-19	538.51
										DDH-KS	2023-01-19	835.388
										DDH-KS	2023-01-19	654.768
										DDH-KS	2023-01-19	651.658
										DDH-KS	2023-01-19	501.978
										DDH-KS	2023-01-19	645.046
										DDH-KS	2023-01-19	951.418
										DDH-KS	2023-01-19	451.274
										DDH-KS	2023-01-19	429.75
										DDH-KS	2023-01-19	667.731
										DDH-KS	2023-01-19	715.742
										DDH-KS	2023-01-19	527.82
										DDH-KS	2023-01-19	614.902
										DDH-KS	2023-01-19	537.245
										DDH-KS	2023-01-19	688.128
										DDH-KS	2023-01-19	537.627
										DDH-KS	2023-01-19	508.8
										DDH-KS	2023-01-19	743.016
										DDH-KS	2023-01-19	257.904
										DDH-KS	2023-01-19	550.729
										DDH-KS	2023-01-19	782.663
										DDH-KS	2023-01-19	628.42
										DDH-KS	2023-01-19	713.76
										DDH-KS	2023-01-19	740.733
										DDH-KS	2023-01-19	691.182
										DDH-KS	2023-01-19	892.655
										DDH-KS	2023-01-19	540.086
										DDH-KS	2023-01-19	450.715
										DDH-KS	2023-01-19	901.003
										DDH-KS	2023-01-19	635.008
										DDH-KS	2023-01-19	742.392
										DDH-KS	2023-01-19	374.956
										DDH-KS	2023-01-19	648.28
										DDH-KS	2023-01-19	530.611
										DDH-KS	2023-01-19	775.563
										DDH-KS	2023-01-19	757.757
										DDH-KS	2023-01-19	842.308
										DDH-KS	2023-01-19	446.757
										DDH-KS	2023-01-19	302.979
										DDH-KS	2023-01-19	748.118
										DDH-KS	2023-01-19	706.736
										DDH-KS	2023-01-19	1025.9
										DDH-KS	2023-01-19	580.904
										DDH-KS	2023-01-19	847.562
										DDH-KS	2023-01-19	777.601
										DDH-KS	2023-01-19	791.479
										DDH-KS	2023-01-19	759.907
										DDH-KS	2023-01-19	737.61
										DDH-KS	2023-01-19	781.213
										DDH-KS	2023-01-19	570.039
										DDH-KS	2023-01-19	839.706
										DDH-KS	2023-01-19	715.941
										DDH-KS	2023-01-19	754.87
										DDH-KS	2023-01-19	582.863
										DDH-KS	2023-01-19	803.32
										DDH-KS	2023-01-19	730.178
										DDH-KS	2023-01-19	776.152
										DDH-KS	2023-01-19	719.619
										DDH-KS	2023-01-19	455.755
										DDH-KS	2023-01-19	269.048
										DDH-KS	2023-01-19	775.842
										DDH-KS	2023-01-19	577.883
										DDH-KS	2023-01-19	796.277
										DDH-KS	2023-01-27	1029.08
										DDH-KS	2023-01-27	779.374
										DDH-KS	2023-01-27	1117.72
										DDH-KS	2023-01-27	652.659
										DDH-KS	2023-01-27	761.081
										DDH-KS	2023-01-27	789.956
										DDH-KS	2023-01-27	583.845
										DDH-KS	2023-01-27	930.865
										DDH-KS	2023-01-27	843.637
										DDH-KS	2023-01-27	813.796
										DDH-KS	2023-01-27	572.148
										DDH-KS	2023-01-27	1133.9
										DDH-KS	2023-01-27	766.995
										DDH-KS	2023-01-27	705.755
										DDH-KS	2023-01-27	813.109
										DDH-KS	2023-01-27	842.01
										DDH-KS	2023-01-27	883.686
										DDH-KS	2023-01-27	766.996
										DDH-KS	2023-01-27	666.341
										DDH-KS	2023-01-27	589.521
										DDH-KS	2023-01-27	881.649
										DDH-KS	2023-01-27	656.93
										DDH-KS	2023-01-27	474.656
										DDH-KS	2023-01-27	786.397
										DDH-KS	2023-01-27	776.346
										DDH-KS	2023-01-27	758.114
										DDH-KS	2023-01-27	763.215
										DDH-KS	2023-01-27	603.034
										DDH-KS	2023-01-27	936.305
										DDH-KS	2023-01-27	640.505
										DDH-KS	2023-01-27	869.639
										DDH-KS	2023-01-27	778.43
										DDH-KS	2023-01-27	463.497
										DDH-KS	2023-01-27	747.628
										DDH-KS	2023-01-27	754.049
										DDH-KS	2023-01-27	791.867
										DDH-KS	2023-01-27	837.136
										DDH-KS	2023-01-27	752.219
										DDH-KS	2023-01-27	462.137
										DDH-KS	2023-01-27	767.35
										DDH-KS	2023-01-27	887.967
										DDH-KS	2023-01-27	365.594
										DDH-KS	2023-01-27	746.114
										DDH-KS	2023-01-27	686.452
										DDH-KS	2023-01-27	826.174
										DDH-KS	2023-01-27	663.658
										DDH-KS	2023-01-27	665.004
										DDH-KS	2023-01-27	764.466
										DDH-KS	2023-01-27	737.368
										DDH-KS	2023-01-27	649.958
										DDH-KS	2023-01-27	819.542
										DDH-KS	2023-01-27	622.089
										DDH-KS	2023-01-27	647.305
										DDH-KS	2023-01-27	729.669
										DDH-KS	2023-01-27	727.588

## Sheet: 6G - dynein run length
Statistics											Group name	Experiment name	Minus-directed run length (nm)
	DDH	DDH-KFL	DDH-KS								DDH	2023-01-20	11322.4
Mean	7544.47	9922.1	8660.56								DDH	2023-01-20	8525.25
Median	7209	9517.5	7878.32								DDH	2023-01-20	12541.5
SD	3052.65	4546.08	4243.66								DDH	2023-01-20	6705.64
N	165	197	199								DDH	2023-01-20	5495.54
Testing											DDH	2023-01-20	4177.29
	DDH	DDH-KFL	DDH-KS								DDH	2023-01-20	4727.45
DDH	1	3.26652e-07	0.011406								DDH	2023-01-20	14721
DDH-KFL	3.26652e-07	1	0.00579949								DDH	2023-01-20	12787.2
DDH-KS	0.011406	0.00579949	1								DDH	2023-01-20	12096
											DDH	2023-01-20	7358.21
											DDH	2023-01-20	8755.9
Motors were only included in this analysis when:											DDH	2023-01-20	9889.84
They were classified as minus-end directed.											DDH	2023-01-20	12309
They had an average speed of > 25nm/s.											DDH	2023-01-20	6301.8
They had no plus-end directed runs.											DDH	2023-01-20	7205.62
											DDH	2023-01-20	3483
The value plotted and shown to the right is the average of all motors for a given microtubule.											DDH	2023-01-20	15612.1
											DDH	2023-01-20	7735.5
											DDH	2023-01-20	6552.9
											DDH	2023-01-20	11406.7
											DDH	2023-01-20	11597.7
											DDH	2023-01-20	8934.3
											DDH	2023-01-20	5208.3
											DDH	2023-01-20	7902.56
											DDH	2023-01-20	8196.43
											DDH	2023-01-20	15770.3
											DDH	2023-01-20	9497.25
											DDH	2023-01-20	7987.85
											DDH	2023-01-20	11367
											DDH	2023-01-20	5815.8
											DDH	2023-01-20	7375.76
											DDH	2023-01-20	12513.1
											DDH	2023-01-20	7695
											DDH	2023-01-20	8377.71
											DDH	2023-01-20	8718.55
											DDH	2023-01-20	5922
											DDH	2023-01-20	6040.29
											DDH	2023-01-20	8860.5
											DDH	2023-01-20	9472.37
											DDH	2023-01-20	18670.5
											DDH	2023-01-20	4171.5
											DDH	2023-01-20	3985.2
											DDH	2023-01-20	10221.4
											DDH	2023-01-20	9628.88
											DDH	2023-01-20	10972.4
											DDH	2023-01-20	7646.4
											DDH	2023-01-20	7014.6
											DDH	2023-01-20	7625.05
											DDH	2023-01-19	9604.29
											DDH	2023-01-19	6534
											DDH	2023-01-19	7796.25
											DDH	2023-01-19	6453
											DDH	2023-01-19	4428
											DDH	2023-01-19	4752
											DDH	2023-01-19	7527.6
											DDH	2023-01-19	5508
											DDH	2023-01-19	8190
											DDH	2023-01-19	7549.2
											DDH	2023-01-19	4339.29
											DDH	2023-01-19	7563.38
											DDH	2023-01-19	5022
											DDH	2023-01-19	9864
											DDH	2023-01-19	7796.25
											DDH	2023-01-19	5481
											DDH	2023-01-19	4493.37
											DDH	2023-01-19	4100.62
											DDH	2023-01-19	2986.88
											DDH	2023-01-19	7357.5
											DDH	2023-01-19	4707
											DDH	2023-01-19	8883
											DDH	2023-01-19	5475.6
											DDH	2023-01-19	4061.57
											DDH	2023-01-19	7148.25
											DDH	2023-01-19	4910.62
											DDH	2023-01-19	3954.71
											DDH	2023-01-19	6044.62
											DDH	2023-01-19	3974.79
											DDH	2023-01-19	6607.29
											DDH	2023-01-19	6066
											DDH	2023-01-19	7012.89
											DDH	2023-01-19	2106
											DDH	2023-01-19	8923.5
											DDH	2023-01-19	3580.2
											DDH	2023-01-19	7938
											DDH	2023-01-19	7735.5
											DDH	2023-01-19	10145.2
											DDH	2023-01-19	6973.36
											DDH	2023-01-19	9957.94
											DDH	2023-01-19	7968.38
											DDH	2023-01-19	6607.29
											DDH	2023-01-19	4793.73
											DDH	2023-01-19	5657.54
											DDH	2023-01-19	9204.16
											DDH	2023-01-19	7047
											DDH	2023-01-19	4326.35
											DDH	2023-01-19	6921
											DDH	2023-01-19	7794.34
											DDH	2023-01-19	4802.14
											DDH	2023-01-19	4279.5
											DDH	2023-01-19	5003.59
											DDH	2023-01-19	4230
											DDH	2023-01-19	4421.65
											DDH	2023-01-19	5811.75
											DDH	2023-01-19	7209
											DDH	2023-01-19	6118.62
											DDH	2023-01-19	7149.6
											DDH	2023-01-19	6741
											DDH	2023-01-19	9342
											DDH	2023-01-19	5656.5
											DDH	2023-01-19	3786.75
											DDH	2023-01-19	10599.4
											DDH	2023-01-19	8447.14
											DDH	2023-01-19	3709.8
											DDH	2023-01-19	8362.29
											DDH	2023-01-19	3766.5
											DDH	2023-01-19	2430
											DDH	2023-01-19	2754
											DDH	2023-01-27	10220.1
											DDH	2023-01-27	10206
											DDH	2023-01-27	7496.55
											DDH	2023-01-27	4825.29
											DDH	2023-01-27	16529.8
											DDH	2023-01-27	7614
											DDH	2023-01-27	17667
											DDH	2023-01-27	6973.36
											DDH	2023-01-27	9234
											DDH	2023-01-27	4721.14
											DDH	2023-01-27	11103.8
											DDH	2023-01-27	6864.75
											DDH	2023-01-27	9795.21
											DDH	2023-01-27	5796
											DDH	2023-01-27	6688.29
											DDH	2023-01-27	7327.38
											DDH	2023-01-27	9711.47
											DDH	2023-01-27	6966
											DDH	2023-01-27	3980.57
											DDH	2023-01-27	6172.2
											DDH	2023-01-27	10647.5
											DDH	2023-01-27	5040
											DDH	2023-01-27	8591.4
											DDH	2023-01-27	10807.3
											DDH	2023-01-27	9663
											DDH	2023-01-27	9273.41
											DDH	2023-01-27	5813.1
											DDH	2023-01-27	10936.5
											DDH	2023-01-27	9104.84
											DDH	2023-01-27	4483.93
											DDH	2023-01-27	3189.38
											DDH	2023-01-27	5299.71
											DDH	2023-01-27	2962.29
											DDH	2023-01-27	6954.43
											DDH	2023-01-27	4187.08
											DDH	2023-01-27	7302.46
											DDH	2023-01-27	4770
											DDH	2023-01-27	10206
											DDH	2023-01-27	11319.8
											DDH	2023-01-27	5049
											DDH	2023-01-27	11026.8
											DDH	2023-01-27	4657.5
											DDH	2023-01-27	10499.6
											DDH	2023-01-27	14563.8
											DDH	2023-01-27	10530
											DDH	2023-01-27	8805.86
											DDH	2023-01-27	3867.75
											DDH-KS	2023-01-20	7398
											DDH-KS	2023-01-20	14153.5
											DDH-KS	2023-01-20	12943.8
											DDH-KS	2023-01-20	8586
											DDH-KS	2023-01-20	12006.4
											DDH-KS	2023-01-20	4848.43
											DDH-KS	2023-01-20	18931.1
											DDH-KS	2023-01-20	8659.16
											DDH-KS	2023-01-20	8466.12
											DDH-KS	2023-01-20	14202
											DDH-KS	2023-01-20	15974.4
											DDH-KS	2023-01-20	20765.7
											DDH-KS	2023-01-20	13125.1
											DDH-KS	2023-01-20	8054.64
											DDH-KS	2023-01-20	7780.05
											DDH-KS	2023-01-20	15022.7
											DDH-KS	2023-01-20	11727.4
											DDH-KS	2023-01-20	11810.6
											DDH-KS	2023-01-20	9267.14
											DDH-KS	2023-01-20	11264.4
											DDH-KS	2023-01-20	14784.4
											DDH-KS	2023-01-20	10106.6
											DDH-KS	2023-01-20	13143.9
											DDH-KS	2023-01-20	8905.62
											DDH-KS	2023-01-20	19031.1
											DDH-KS	2023-01-20	12409.7
											DDH-KS	2023-01-20	4952.57
											DDH-KS	2023-01-20	10353.4
											DDH-KS	2023-01-20	6780.86
											DDH-KS	2023-01-20	8482.91
											DDH-KS	2023-01-20	17314.9
											DDH-KS	2023-01-20	8307
											DDH-KS	2023-01-20	13748.4
											DDH-KS	2023-01-20	14341.8
											DDH-KS	2023-01-20	13504.6
											DDH-KS	2023-01-20	14860
											DDH-KS	2023-01-20	11297.6
											DDH-KS	2023-01-20	8586
											DDH-KS	2023-01-20	6601.5
											DDH-KS	2023-01-20	6625.8
											DDH-KS	2023-01-20	8447.82
											DDH-KS	2023-01-20	9158.93
											DDH-KS	2023-01-20	9999
											DDH-KS	2023-01-20	8743.09
											DDH-KS	2023-01-20	4649.4
											DDH-KS	2023-01-19	7758
											DDH-KS	2023-01-19	10283.8
											DDH-KS	2023-01-19	10885.5
											DDH-KS	2023-01-19	15797.8
											DDH-KS	2023-01-19	8312.62
											DDH-KS	2023-01-19	9570.46
											DDH-KS	2023-01-19	12158.1
											DDH-KS	2023-01-19	7128
											DDH-KS	2023-01-19	4468.5
											DDH-KS	2023-01-19	3864.86
											DDH-KS	2023-01-19	12544.2
											DDH-KS	2023-01-19	11939.8
											DDH-KS	2023-01-19	10327.5
											DDH-KS	2023-01-19	5265
											DDH-KS	2023-01-19	9650.57
											DDH-KS	2023-01-19	7222.5
											DDH-KS	2023-01-19	12893
											DDH-KS	2023-01-19	9254.25
											DDH-KS	2023-01-19	10017
											DDH-KS	2023-01-19	10671.8
											DDH-KS	2023-01-19	8057.12
											DDH-KS	2023-01-19	5835.6
											DDH-KS	2023-01-19	7470.69
											DDH-KS	2023-01-19	8402.79
											DDH-KS	2023-01-19	7054.36
											DDH-KS	2023-01-19	9554.14
											DDH-KS	2023-01-19	6848.18
											DDH-KS	2023-01-19	7694.4
											DDH-KS	2023-01-19	14256
											DDH-KS	2023-01-19	5517
											DDH-KS	2023-01-19	4025.7
											DDH-KS	2023-01-19	7817.73
											DDH-KS	2023-01-19	6381.82
											DDH-KS	2023-01-19	5711.29
											DDH-KS	2023-01-19	2092.5
											DDH-KS	2023-01-19	7485.14
											DDH-KS	2023-01-19	7265.08
											DDH-KS	2023-01-19	8107.36
											DDH-KS	2023-01-19	8476.07
											DDH-KS	2023-01-19	7695
											DDH-KS	2023-01-19	4276.8
											DDH-KS	2023-01-19	5726.7
											DDH-KS	2023-01-19	6156
											DDH-KS	2023-01-19	8645.4
											DDH-KS	2023-01-19	4055.4
											DDH-KS	2023-01-19	11533.5
											DDH-KS	2023-01-19	10012.6
											DDH-KS	2023-01-19	6064.88
											DDH-KS	2023-01-19	4338.78
											DDH-KS	2023-01-19	5816.57
											DDH-KS	2023-01-19	5277.46
											DDH-KS	2023-01-19	6037.62
											DDH-KS	2023-01-19	4698
											DDH-KS	2023-01-19	6530.14
											DDH-KS	2023-01-19	9112.5
											DDH-KS	2023-01-19	3078
											DDH-KS	2023-01-19	6598.61
											DDH-KS	2023-01-19	6015.69
											DDH-KS	2023-01-19	11499.2
											DDH-KS	2023-01-19	4871.37
											DDH-KS	2023-01-19	7080.17
											DDH-KS	2023-01-19	9470.77
											DDH-KS	2023-01-19	6276.46
											DDH-KS	2023-01-19	5545.12
											DDH-KS	2023-01-19	5526.69
											DDH-KS	2023-01-19	6804
											DDH-KS	2023-01-19	8844.19
											DDH-KS	2023-01-19	4843.8
											DDH-KS	2023-01-19	7671.86
											DDH-KS	2023-01-19	3661.88
											DDH-KS	2023-01-19	5424
											DDH-KS	2023-01-19	7070.14
											DDH-KS	2023-01-19	6350.4
											DDH-KS	2023-01-19	4600.8
											DDH-KS	2023-01-19	4576.5
											DDH-KS	2023-01-19	8083.8
											DDH-KS	2023-01-19	5930.36
											DDH-KS	2023-01-19	9362.48
											DDH-KS	2023-01-19	7674.75
											DDH-KS	2023-01-19	9540
											DDH-KS	2023-01-19	5751
											DDH-KS	2023-01-19	5888.7
											DDH-KS	2023-01-19	6292.42
											DDH-KS	2023-01-19	3680.44
											DDH-KS	2023-01-19	11493
											DDH-KS	2023-01-19	8348.4
											DDH-KS	2023-01-19	6966
											DDH-KS	2023-01-19	4762.8
											DDH-KS	2023-01-19	9614.08
											DDH-KS	2023-01-19	4471.2
											DDH-KS	2023-01-19	7074
											DDH-KS	2023-01-19	4907.25
											DDH-KS	2023-01-19	5967
											DDH-KS	2023-01-19	9368.66
											DDH-KS	2023-01-19	4698
											DDH-KS	2023-01-19	3515.4
											DDH-KS	2023-01-19	4305.46
											DDH-KS	2023-01-19	7296.89
											DDH-KS	2023-01-19	4892.4
											DDH-KS	2023-01-27	12838.5
											DDH-KS	2023-01-27	8247.27
											DDH-KS	2023-01-27	7031.81
											DDH-KS	2023-01-27	7878.32
											DDH-KS	2023-01-27	10514.7
											DDH-KS	2023-01-27	4356
											DDH-KS	2023-01-27	7715.25
											DDH-KS	2023-01-27	9338.14
											DDH-KS	2023-01-27	7923.27
											DDH-KS	2023-01-27	13866.5
											DDH-KS	2023-01-27	8053.71
											DDH-KS	2023-01-27	8232.55
											DDH-KS	2023-01-27	6829.58
											DDH-KS	2023-01-27	4880.25
											DDH-KS	2023-01-27	5040
											DDH-KS	2023-01-27	16494.3
											DDH-KS	2023-01-27	12839.3
											DDH-KS	2023-01-27	6514.11
											DDH-KS	2023-01-27	6619.66
											DDH-KS	2023-01-27	6095.25
											DDH-KS	2023-01-27	7411.5
											DDH-KS	2023-01-27	6797.25
											DDH-KS	2023-01-27	9072
											DDH-KS	2023-01-27	6102
											DDH-KS	2023-01-27	9591.75
											DDH-KS	2023-01-27	7852.74
											DDH-KS	2023-01-27	16136.2
											DDH-KS	2023-01-27	4263.55
											DDH-KS	2023-01-27	15272.2
											DDH-KS	2023-01-27	10158.9
											DDH-KS	2023-01-27	13186.8
											DDH-KS	2023-01-27	9558
											DDH-KS	2023-01-27	3726
											DDH-KS	2023-01-27	8674.5
											DDH-KS	2023-01-27	7790.12
											DDH-KS	2023-01-27	4239
											DDH-KS	2023-01-27	14423.3
											DDH-KS	2023-01-27	10432.8
											DDH-KS	2023-01-27	44550
											DDH-KS	2023-01-27	10364.9
											DDH-KS	2023-01-27	5178.6
											DDH-KS	2023-01-27	4021.07
											DDH-KS	2023-01-27	8068.5
											DDH-KS	2023-01-27	9632.25
											DDH-KS	2023-01-27	8922.15
											DDH-KS	2023-01-27	10425.6
											DDH-KS	2023-01-27	5443.2
											DDH-KS	2023-01-27	9864.64
											DDH-KS	2023-01-27	9231.39
											DDH-KS	2023-01-27	4606.88
											DDH-KS	2023-01-27	7476.08
											DDH-KS	2023-01-27	7456.91
											DDH-KS	2023-01-27	7689.94
											DDH-KS	2023-01-27	7381.12
											DDH-KS	2023-01-27	7279.55
											DDH-KFL	2023-01-20	12762
											DDH-KFL	2023-01-20	14565.3
											DDH-KFL	2023-01-20	8100
											DDH-KFL	2023-01-20	17442
											DDH-KFL	2023-01-20	11248.9
											DDH-KFL	2023-01-20	8667
											DDH-KFL	2023-01-20	12210.2
											DDH-KFL	2023-01-20	11475
											DDH-KFL	2023-01-20	14418
											DDH-KFL	2023-01-20	4050
											DDH-KFL	2023-01-20	16971.4
											DDH-KFL	2023-01-20	11103.2
											DDH-KFL	2023-01-20	11546.2
											DDH-KFL	2023-01-20	8046
											DDH-KFL	2023-01-20	4114.8
											DDH-KFL	2023-01-20	11793.6
											DDH-KFL	2023-01-20	10044
											DDH-KFL	2023-01-20	3294
											DDH-KFL	2023-01-20	9396
											DDH-KFL	2023-01-20	2927.57
											DDH-KFL	2023-01-20	6850.29
											DDH-KFL	2023-01-20	5670
											DDH-KFL	2023-01-20	5994
											DDH-KFL	2023-01-20	5562
											DDH-KFL	2023-01-20	6609.6
											DDH-KFL	2023-01-20	3934.29
											DDH-KFL	2023-01-20	12190.5
											DDH-KFL	2023-01-20	14814
											DDH-KFL	2023-01-20	7405.71
											DDH-KFL	2023-01-20	14605.6
											DDH-KFL	2023-01-20	3442.5
											DDH-KFL	2023-01-20	13033.6
											DDH-KFL	2023-01-20	14158.8
											DDH-KFL	2023-01-20	13413.6
											DDH-KFL	2023-01-20	8201.25
											DDH-KFL	2023-01-20	5325.75
											DDH-KFL	2023-01-20	7857
											DDH-KFL	2023-01-20	15973.2
											DDH-KFL	2023-01-20	21011.4
											DDH-KFL	2023-01-20	7209
											DDH-KFL	2023-01-20	8010
											DDH-KFL	2023-01-20	9315
											DDH-KFL	2023-01-20	12609
											DDH-KFL	2023-01-20	12474
											DDH-KFL	2023-01-20	10692
											DDH-KFL	2023-01-20	8851.09
											DDH-KFL	2023-01-20	9274.5
											DDH-KFL	2023-01-20	16297.2
											DDH-KFL	2023-01-20	8856
											DDH-KFL	2023-01-20	19213.2
											DDH-KFL	2023-01-20	14539.5
											DDH-KFL	2023-01-20	14634
											DDH-KFL	2023-01-20	17010
											DDH-KFL	2023-01-20	10602
											DDH-KFL	2023-01-20	6824.25
											DDH-KFL	2023-01-19	16929
											DDH-KFL	2023-01-19	17010
											DDH-KFL	2023-01-19	12960
											DDH-KFL	2023-01-19	12555
											DDH-KFL	2023-01-19	23976
											DDH-KFL	2023-01-19	14904
											DDH-KFL	2023-01-19	5670
											DDH-KFL	2023-01-19	10125
											DDH-KFL	2023-01-19	12453.8
											DDH-KFL	2023-01-19	15471
											DDH-KFL	2023-01-19	4468.5
											DDH-KFL	2023-01-19	7722
											DDH-KFL	2023-01-19	20682
											DDH-KFL	2023-01-19	9234
											DDH-KFL	2023-01-19	7857
											DDH-KFL	2023-01-19	7020
											DDH-KFL	2023-01-19	4914
											DDH-KFL	2023-01-19	10044
											DDH-KFL	2023-01-19	10449
											DDH-KFL	2023-01-19	7128
											DDH-KFL	2023-01-19	10594.8
											DDH-KFL	2023-01-19	9828
											DDH-KFL	2023-01-19	11826
											DDH-KFL	2023-01-19	6480
											DDH-KFL	2023-01-19	10125
											DDH-KFL	2023-01-19	5953.5
											DDH-KFL	2023-01-19	4536
											DDH-KFL	2023-01-19	4212
											DDH-KFL	2023-01-19	9720
											DDH-KFL	2023-01-19	8505
											DDH-KFL	2023-01-19	25312.5
											DDH-KFL	2023-01-19	8343
											DDH-KFL	2023-01-19	6048
											DDH-KFL	2023-01-19	10327.5
											DDH-KFL	2023-01-19	2511
											DDH-KFL	2023-01-19	3564
											DDH-KFL	2023-01-19	10060.2
											DDH-KFL	2023-01-19	7155
											DDH-KFL	2023-01-19	12393
											DDH-KFL	2023-01-19	11137.5
											DDH-KFL	2023-01-19	20385
											DDH-KFL	2023-01-19	5933.25
											DDH-KFL	2023-01-19	8829
											DDH-KFL	2023-01-19	7209
											DDH-KFL	2023-01-19	4536
											DDH-KFL	2023-01-19	7500.6
											DDH-KFL	2023-01-19	6480
											DDH-KFL	2023-01-19	6723
											DDH-KFL	2023-01-19	5235.55
											DDH-KFL	2023-01-19	8204.14
											DDH-KFL	2023-01-19	8869.5
											DDH-KFL	2023-01-19	11610
											DDH-KFL	2023-01-19	2430
											DDH-KFL	2023-01-19	4536
											DDH-KFL	2023-01-19	3645
											DDH-KFL	2023-01-19	10512
											DDH-KFL	2023-01-19	9517.5
											DDH-KFL	2023-01-19	9882
											DDH-KFL	2023-01-19	6588
											DDH-KFL	2023-01-19	3361.5
											DDH-KFL	2023-01-19	13446
											DDH-KFL	2023-01-19	6966
											DDH-KFL	2023-01-19	4212
											DDH-KFL	2023-01-19	7830
											DDH-KFL	2023-01-19	8100
											DDH-KFL	2023-01-19	7128
											DDH-KFL	2023-01-19	11502
											DDH-KFL	2023-01-19	3402
											DDH-KFL	2023-01-19	2025
											DDH-KFL	2023-01-19	5022
											DDH-KFL	2023-01-19	11016
											DDH-KFL	2023-01-27	14612.4
											DDH-KFL	2023-01-27	13659.2
											DDH-KFL	2023-01-27	5103
											DDH-KFL	2023-01-27	5548.5
											DDH-KFL	2023-01-27	5421.6
											DDH-KFL	2023-01-27	4171.5
											DDH-KFL	2023-01-27	4887
											DDH-KFL	2023-01-27	17976.9
											DDH-KFL	2023-01-27	3564
											DDH-KFL	2023-01-27	16465.1
											DDH-KFL	2023-01-27	12039.5
											DDH-KFL	2023-01-27	14788.3
											DDH-KFL	2023-01-27	8551.29
											DDH-KFL	2023-01-27	3847.5
											DDH-KFL	2023-01-27	14442.9
											DDH-KFL	2023-01-27	3159
											DDH-KFL	2023-01-27	4698
											DDH-KFL	2023-01-27	5285.25
											DDH-KFL	2023-01-27	3726
											DDH-KFL	2023-01-27	7544.57
											DDH-KFL	2023-01-27	11157.8
											DDH-KFL	2023-01-27	15228
											DDH-KFL	2023-01-27	12334.1
											DDH-KFL	2023-01-27	16872.9
											DDH-KFL	2023-01-27	6709.5
											DDH-KFL	2023-01-27	3766.5
											DDH-KFL	2023-01-27	4576.5
											DDH-KFL	2023-01-27	6480
											DDH-KFL	2023-01-27	10773
											DDH-KFL	2023-01-27	12028.5
											DDH-KFL	2023-01-27	14938.7
											DDH-KFL	2023-01-27	9507.38
											DDH-KFL	2023-01-27	16275.9
											DDH-KFL	2023-01-27	5616
											DDH-KFL	2023-01-27	7354.8
											DDH-KFL	2023-01-27	9902.25
											DDH-KFL	2023-01-27	16888.5
											DDH-KFL	2023-01-27	9810
											DDH-KFL	2023-01-27	9517.5
											DDH-KFL	2023-01-27	9315
											DDH-KFL	2023-01-27	12987
											DDH-KFL	2023-01-27	13851
											DDH-KFL	2023-01-27	9760.5
											DDH-KFL	2023-01-27	13790.2
											DDH-KFL	2023-01-27	8451
											DDH-KFL	2023-01-27	15876
											DDH-KFL	2023-01-27	6804
											DDH-KFL	2023-01-27	9639
											DDH-KFL	2023-01-27	6678
											DDH-KFL	2023-01-27	8829
											DDH-KFL	2023-01-27	10611
											DDH-KFL	2023-01-27	9612
											DDH-KFL	2023-01-27	14904
											DDH-KFL	2023-01-27	9679.5
											DDH-KFL	2023-01-27	11124
											DDH-KFL	2023-01-27	12595.5
											DDH-KFL	2023-01-27	9315
											DDH-KFL	2023-01-27	10692
											DDH-KFL	2023-01-27	10179
											DDH-KFL	2023-01-27	18441
											DDH-KFL	2023-01-27	14688
											DDH-KFL	2023-01-27	6210
											DDH-KFL	2023-01-27	7816.5
											DDH-KFL	2023-01-27	6912
											DDH-KFL	2023-01-27	16167.6
											DDH-KFL	2023-01-27	11724.8
											DDH-KFL	2023-01-27	17196.9
											DDH-KFL	2023-01-27	13871.2
											DDH-KFL	2023-01-27	9604.29
											DDH-KFL	2023-01-27	6318
											DDH-KFL	2023-01-27	22302

## Sheet: 6H - dynein dwell time
Statistics										Group name	Experiment name	Dwell time (s)
	DDH	DDH-KFL	DDH-KS							DDH	2023-01-20	13.9167
Mean	16.448	24.5754	17.8989							DDH	2023-01-20	17.92
Median	15.469	22.1273	17.2							DDH	2023-01-20	24.1459
SD	7.26972	13.5756	8.04704							DDH	2023-01-20	6.72
N	165	197	201							DDH	2023-01-20	7.05333
Testing										DDH	2023-01-20	7.8
	DDH	DDH-KFL	DDH-KS							DDH	2023-01-20	13.6923
DDH	1	2.21991e-10	0.0402073							DDH	2023-01-20	15.469
DDH-KFL	2.21991e-10	1	3.44025e-06							DDH	2023-01-20	18.1333
DDH-KS	0.0402073	3.44025e-06	1							DDH	2023-01-20	20.9939
										DDH	2023-01-20	13.6
										DDH	2023-01-20	21.3143
The value plotted and shown to the right is the average of all motors for a given microtubule.										DDH	2023-01-20	23.3226
										DDH	2023-01-20	30.6069
										DDH	2023-01-20	17
										DDH	2023-01-20	9.112
										DDH	2023-01-20	6.30769
										DDH	2023-01-20	20.4312
										DDH	2023-01-20	12.6286
										DDH	2023-01-20	11.4455
										DDH	2023-01-20	17.4588
										DDH	2023-01-20	24.8178
										DDH	2023-01-20	17.0645
										DDH	2023-01-20	10.4333
										DDH	2023-01-20	19.0941
										DDH	2023-01-20	14.7143
										DDH	2023-01-20	25.375
										DDH	2023-01-20	15.1333
										DDH	2023-01-20	21.6429
										DDH	2023-01-20	19.1846
										DDH	2023-01-20	13.64
										DDH	2023-01-20	14.9882
										DDH	2023-01-20	24.5931
										DDH	2023-01-20	21.04
										DDH	2023-01-20	18.4091
										DDH	2023-01-20	13.928
										DDH	2023-01-20	9.44
										DDH	2023-01-20	10.2
										DDH	2023-01-20	15.7556
										DDH	2023-01-20	14.2112
										DDH	2023-01-20	38.544
										DDH	2023-01-20	9
										DDH	2023-01-20	37.9
										DDH	2023-01-20	16.5714
										DDH	2023-01-20	14.1684
										DDH	2023-01-20	15.1385
										DDH	2023-01-20	17.7455
										DDH	2023-01-20	17.45
										DDH	2023-01-20	16.2298
										DDH	2023-01-19	11.7429
										DDH	2023-01-19	9.5
										DDH	2023-01-19	18.6
										DDH	2023-01-19	10.4667
										DDH	2023-01-19	8.13325
										DDH	2023-01-19	10.2667
										DDH	2023-01-19	27.2266
										DDH	2023-01-19	41.55
										DDH	2023-01-19	19.6222
										DDH	2023-01-19	15.56
										DDH	2023-01-19	12.9429
										DDH	2023-01-19	18.5875
										DDH	2023-01-19	6.88
										DDH	2023-01-19	12.7333
										DDH	2023-01-19	20.2
										DDH	2023-01-19	15.9667
										DDH	2023-01-19	20.1579
										DDH	2023-01-19	11.6118
										DDH	2023-01-19	16.725
										DDH	2023-01-19	27.0333
										DDH	2023-01-19	8.68889
										DDH	2023-01-19	16.475
										DDH	2023-01-19	33.6
										DDH	2023-01-19	11.4
										DDH	2023-01-19	13.1556
										DDH	2023-01-19	8.675
										DDH	2023-01-19	14.4235
										DDH	2023-01-19	7.71111
										DDH	2023-01-19	8.24286
										DDH	2023-01-19	12.2667
										DDH	2023-01-19	8.2
										DDH	2023-01-19	14.69
										DDH	2023-01-19	3.4
										DDH	2023-01-19	13.7443
										DDH	2023-01-19	6.12225
										DDH	2023-01-19	22.2333
										DDH	2023-01-19	22.7667
										DDH	2023-01-19	16.6909
										DDH	2023-01-19	19.6364
										DDH	2023-01-19	18.6667
										DDH	2023-01-19	9.9875
										DDH	2023-01-19	8.61429
										DDH	2023-01-19	7.41667
										DDH	2023-01-19	9.81546
										DDH	2023-01-19	12.6857
										DDH	2023-01-19	23.2
										DDH	2023-01-19	16.8233
										DDH	2023-01-19	16.2
										DDH	2023-01-19	13.8483
										DDH	2023-01-19	11.6375
										DDH	2023-01-19	16.4462
										DDH	2023-01-19	9.78462
										DDH	2023-01-19	11.72
										DDH	2023-01-19	6.88889
										DDH	2023-01-19	21
										DDH	2023-01-19	20.8211
										DDH	2023-01-19	13.0154
										DDH	2023-01-19	28.1067
										DDH	2023-01-19	7.905
										DDH	2023-01-19	8.26667
										DDH	2023-01-19	11.4667
										DDH	2023-01-19	4.1
										DDH	2023-01-19	23.7143
										DDH	2023-01-19	30.2286
										DDH	2023-01-19	31.72
										DDH	2023-01-19	18.3391
										DDH	2023-01-19	11.3
										DDH	2023-01-19	19.6
										DDH	2023-01-19	6.2665
										DDH	2023-01-27	20.032
										DDH	2023-01-27	15
										DDH	2023-01-27	15.5826
										DDH	2023-01-27	12.2
										DDH	2023-01-27	31.3714
										DDH	2023-01-27	21.4667
										DDH	2023-01-27	22.8222
										DDH	2023-01-27	13.9636
										DDH	2023-01-27	29.6533
										DDH	2023-01-27	7.94286
										DDH	2023-01-27	12.704
										DDH	2023-01-27	27.7556
										DDH	2023-01-27	18.4968
										DDH	2023-01-27	7.43158
										DDH	2023-01-27	29.9
										DDH	2023-01-27	27.2
										DDH	2023-01-27	20.03
										DDH	2023-01-27	16.512
										DDH	2023-01-27	9.94286
										DDH	2023-01-27	14.84
										DDH	2023-01-27	22.6927
										DDH	2023-01-27	10.7111
										DDH	2023-01-27	22.12
										DDH	2023-01-27	19.034
										DDH	2023-01-27	15.3517
										DDH	2023-01-27	20.4316
										DDH	2023-01-27	10.4688
										DDH	2023-01-27	19.2218
										DDH	2023-01-27	20.8667
										DDH	2023-01-27	9.4
										DDH	2023-01-27	13.0706
										DDH	2023-01-27	31.88
										DDH	2023-01-27	6.34286
										DDH	2023-01-27	16
										DDH	2023-01-27	9.35385
										DDH	2023-01-27	26.3143
										DDH	2023-01-27	8.77778
										DDH	2023-01-27	36.4
										DDH	2023-01-27	15.1
										DDH	2023-01-27	9.75
										DDH	2023-01-27	20.4
										DDH	2023-01-27	11.1778
										DDH	2023-01-27	17.35
										DDH	2023-01-27	18.96
										DDH	2023-01-27	20.16
										DDH	2023-01-27	13.9714
										DDH	2023-01-27	11.0667
										DDH-KFL-(- only)	2023-01-20	23.1111
										DDH-KFL-(- only)	2023-01-20	17.2364
										DDH-KFL-(- only)	2023-01-20	55.4
										DDH-KFL-(- only)	2023-01-20	32.2095
										DDH-KFL-(- only)	2023-01-20	27.225
										DDH-KFL-(- only)	2023-01-20	17.3333
										DDH-KFL-(- only)	2023-01-20	25.2914
										DDH-KFL-(- only)	2023-01-20	23.6333
										DDH-KFL-(- only)	2023-01-20	26.72
										DDH-KFL-(- only)	2023-01-20	14.4
										DDH-KFL-(- only)	2023-01-20	33.6
										DDH-KFL-(- only)	2023-01-20	26.1846
										DDH-KFL-(- only)	2023-01-20	33.3818
										DDH-KFL-(- only)	2023-01-20	11.8
										DDH-KFL-(- only)	2023-01-20	12.88
										DDH-KFL-(- only)	2023-01-20	17.76
										DDH-KFL-(- only)	2023-01-20	58.5333
										DDH-KFL-(- only)	2023-01-20	12.9333
										DDH-KFL-(- only)	2023-01-20	60.1333
										DDH-KFL-(- only)	2023-01-20	10.3143
										DDH-KFL-(- only)	2023-01-20	12.1714
										DDH-KFL-(- only)	2023-01-20	16.9333
										DDH-KFL-(- only)	2023-01-20	23
										DDH-KFL-(- only)	2023-01-20	23.7333
										DDH-KFL-(- only)	2023-01-20	46.6
										DDH-KFL-(- only)	2023-01-20	30.2286
										DDH-KFL-(- only)	2023-01-20	45.95
										DDH-KFL-(- only)	2023-01-20	69.4667
										DDH-KFL-(- only)	2023-01-20	16.0286
										DDH-KFL-(- only)	2023-01-20	27.6632
										DDH-KFL-(- only)	2023-01-20	7.7
										DDH-KFL-(- only)	2023-01-20	23.5455
										DDH-KFL-(- only)	2023-01-20	23.16
										DDH-KFL-(- only)	2023-01-20	36.4
										DDH-KFL-(- only)	2023-01-20	14.5
										DDH-KFL-(- only)	2023-01-20	9.3
										DDH-KFL-(- only)	2023-01-20	24.6143
										DDH-KFL-(- only)	2023-01-20	33.28
										DDH-KFL-(- only)	2023-01-20	41.44
										DDH-KFL-(- only)	2023-01-20	13.0857
										DDH-KFL-(- only)	2023-01-20	24
										DDH-KFL-(- only)	2023-01-20	17.2
										DDH-KFL-(- only)	2023-01-20	12.2667
										DDH-KFL-(- only)	2023-01-20	19.08
										DDH-KFL-(- only)	2023-01-20	8.4
										DDH-KFL-(- only)	2023-01-20	20.3636
										DDH-KFL-(- only)	2023-01-20	12.9
										DDH-KFL-(- only)	2023-01-20	32.6933
										DDH-KFL-(- only)	2023-01-20	14.1333
										DDH-KFL-(- only)	2023-01-20	37.36
										DDH-KFL-(- only)	2023-01-20	61.4
										DDH-KFL-(- only)	2023-01-20	25.4667
										DDH-KFL-(- only)	2023-01-20	20.88
										DDH-KFL-(- only)	2023-01-20	26
										DDH-KFL-(- only)	2023-01-20	22.55
										DDH-KFL-(- only)	2023-01-19	18.8
										DDH-KFL-(- only)	2023-01-19	39.6
										DDH-KFL-(- only)	2023-01-19	12
										DDH-KFL-(- only)	2023-01-19	48.1
										DDH-KFL-(- only)	2023-01-19	33.2571
										DDH-KFL-(- only)	2023-01-19	31.7333
										DDH-KFL-(- only)	2023-01-19	9.2
										DDH-KFL-(- only)	2023-01-19	42
										DDH-KFL-(- only)	2023-01-19	45
										DDH-KFL-(- only)	2023-01-19	29.3333
										DDH-KFL-(- only)	2023-01-19	39.2
										DDH-KFL-(- only)	2023-01-19	23.9333
										DDH-KFL-(- only)	2023-01-19	57.0667
										DDH-KFL-(- only)	2023-01-19	15.8
										DDH-KFL-(- only)	2023-01-19	42.8
										DDH-KFL-(- only)	2023-01-19	18.2667
										DDH-KFL-(- only)	2023-01-19	11.2
										DDH-KFL-(- only)	2023-01-19	15.2
										DDH-KFL-(- only)	2023-01-19	17.8
										DDH-KFL-(- only)	2023-01-19	13.2
										DDH-KFL-(- only)	2023-01-19	16.4
										DDH-KFL-(- only)	2023-01-19	21.0667
										DDH-KFL-(- only)	2023-01-19	31.3
										DDH-KFL-(- only)	2023-01-19	24.4
										DDH-KFL-(- only)	2023-01-19	14.8
										DDH-KFL-(- only)	2023-01-19	11.1
										DDH-KFL-(- only)	2023-01-19	21.2
										DDH-KFL-(- only)	2023-01-19	20.6
										DDH-KFL-(- only)	2023-01-19	14
										DDH-KFL-(- only)	2023-01-19	22.8
										DDH-KFL-(- only)	2023-01-19	61.7
										DDH-KFL-(- only)	2023-01-19	12
										DDH-KFL-(- only)	2023-01-19	23.2
										DDH-KFL-(- only)	2023-01-19	18.7
										DDH-KFL-(- only)	2023-01-19	25.8667
										DDH-KFL-(- only)	2023-01-19	32.6
										DDH-KFL-(- only)	2023-01-19	15.16
										DDH-KFL-(- only)	2023-01-19	61.8667
										DDH-KFL-(- only)	2023-01-19	28.4
										DDH-KFL-(- only)	2023-01-19	38.25
										DDH-KFL-(- only)	2023-01-19	46.0667
										DDH-KFL-(- only)	2023-01-19	17.05
										DDH-KFL-(- only)	2023-01-19	11.6667
										DDH-KFL-(- only)	2023-01-19	13.2
										DDH-KFL-(- only)	2023-01-19	13.6
										DDH-KFL-(- only)	2023-01-19	14.88
										DDH-KFL-(- only)	2023-01-19	9.6
										DDH-KFL-(- only)	2023-01-19	16.4333
										DDH-KFL-(- only)	2023-01-19	18.1455
										DDH-KFL-(- only)	2023-01-19	11.4571
										DDH-KFL-(- only)	2023-01-19	59.4
										DDH-KFL-(- only)	2023-01-19	25.2889
										DDH-KFL-(- only)	2023-01-19	8.8
										DDH-KFL-(- only)	2023-01-19	20.6
										DDH-KFL-(- only)	2023-01-19	6.2
										DDH-KFL-(- only)	2023-01-19	20.4444
										DDH-KFL-(- only)	2023-01-19	17.1
										DDH-KFL-(- only)	2023-01-19	24.05
										DDH-KFL-(- only)	2023-01-19	15.2
										DDH-KFL-(- only)	2023-01-19	8.8
										DDH-KFL-(- only)	2023-01-19	15.6
										DDH-KFL-(- only)	2023-01-19	3.6
										DDH-KFL-(- only)	2023-01-19	20.8
										DDH-KFL-(- only)	2023-01-19	32.8667
										DDH-KFL-(- only)	2023-01-19	49.6
										DDH-KFL-(- only)	2023-01-19	28
										DDH-KFL-(- only)	2023-01-19	63.6
										DDH-KFL-(- only)	2023-01-19	8.4
										DDH-KFL-(- only)	2023-01-19	12.4
										DDH-KFL-(- only)	2023-01-19	18.3333
										DDH-KFL-(- only)	2023-01-19	29.2
										DDH-KFL-(- only)	2023-01-27	18.32
										DDH-KFL-(- only)	2023-01-27	22.2947
										DDH-KFL-(- only)	2023-01-27	12.6
										DDH-KFL-(- only)	2023-01-27	13.1
										DDH-KFL-(- only)	2023-01-27	8.7468
										DDH-KFL-(- only)	2023-01-27	10.7
										DDH-KFL-(- only)	2023-01-27	41.0667
										DDH-KFL-(- only)	2023-01-27	23.5125
										DDH-KFL-(- only)	2023-01-27	27.5
										DDH-KFL-(- only)	2023-01-27	48.4
										DDH-KFL-(- only)	2023-01-27	30.3273
										DDH-KFL-(- only)	2023-01-27	36.0571
										DDH-KFL-(- only)	2023-01-27	24.3857
										DDH-KFL-(- only)	2023-01-27	14.2
										DDH-KFL-(- only)	2023-01-27	22.8
										DDH-KFL-(- only)	2023-01-27	5.4
										DDH-KFL-(- only)	2023-01-27	4.4
										DDH-KFL-(- only)	2023-01-27	14.5
										DDH-KFL-(- only)	2023-01-27	3.4
										DDH-KFL-(- only)	2023-01-27	10.7429
										DDH-KFL-(- only)	2023-01-27	19.225
										DDH-KFL-(- only)	2023-01-27	32.8667
										DDH-KFL-(- only)	2023-01-27	22.1273
										DDH-KFL-(- only)	2023-01-27	32.3846
										DDH-KFL-(- only)	2023-01-27	6.9
										DDH-KFL-(- only)	2023-01-27	32.4
										DDH-KFL-(- only)	2023-01-27	9.9
										DDH-KFL-(- only)	2023-01-27	15.0667
										DDH-KFL-(- only)	2023-01-27	23.6
										DDH-KFL-(- only)	2023-01-27	21.1
										DDH-KFL-(- only)	2023-01-27	41.1714
										DDH-KFL-(- only)	2023-01-27	15.2
										DDH-KFL-(- only)	2023-01-27	26.025
										DDH-KFL-(- only)	2023-01-27	11.2
										DDH-KFL-(- only)	2023-01-27	23.52
										DDH-KFL-(- only)	2023-01-27	8.65
										DDH-KFL-(- only)	2023-01-27	31.3
										DDH-KFL-(- only)	2023-01-27	10.5333
										DDH-KFL-(- only)	2023-01-27	13.8
										DDH-KFL-(- only)	2023-01-27	16.36
										DDH-KFL-(- only)	2023-01-27	17.4333
										DDH-KFL-(- only)	2023-01-27	41.4
										DDH-KFL-(- only)	2023-01-27	29.3
										DDH-KFL-(- only)	2023-01-27	18
										DDH-KFL-(- only)	2023-01-27	44.8667
										DDH-KFL-(- only)	2023-01-27	28.9143
										DDH-KFL-(- only)	2023-01-27	11.6
										DDH-KFL-(- only)	2023-01-27	24.5
										DDH-KFL-(- only)	2023-01-27	27.3778
										DDH-KFL-(- only)	2023-01-27	19.28
										DDH-KFL-(- only)	2023-01-27	16.05
										DDH-KFL-(- only)	2023-01-27	45.3333
										DDH-KFL-(- only)	2023-01-27	23.4
										DDH-KFL-(- only)	2023-01-27	16.1
										DDH-KFL-(- only)	2023-01-27	17.3333
										DDH-KFL-(- only)	2023-01-27	16.9
										DDH-KFL-(- only)	2023-01-27	24.8
										DDH-KFL-(- only)	2023-01-27	21.0889
										DDH-KFL-(- only)	2023-01-27	13.3333
										DDH-KFL-(- only)	2023-01-27	42.3333
										DDH-KFL-(- only)	2023-01-27	44.1333
										DDH-KFL-(- only)	2023-01-27	13.2
										DDH-KFL-(- only)	2023-01-27	25.3
										DDH-KFL-(- only)	2023-01-27	44.9333
										DDH-KFL-(- only)	2023-01-27	39.3
										DDH-KFL-(- only)	2023-01-27	24.85
										DDH-KFL-(- only)	2023-01-27	41.7846
										DDH-KFL-(- only)	2023-01-27	30.8
										DDH-KFL-(- only)	2023-01-27	16.3429
										DDH-KFL-(- only)	2023-01-27	45.4
										DDH-KFL-(- only)	2023-01-27	37.3333
										DDH-KS	2023-01-20	11.9556
										DDH-KS	2023-01-20	20.8735
										DDH-KS	2023-01-20	18.4467
										DDH-KS	2023-01-20	14.4381
										DDH-KS	2023-01-20	18.4091
										DDH-KS	2023-01-20	5.71429
										DDH-KS	2023-01-20	29.2522
										DDH-KS	2023-01-20	15.0065
										DDH-KS	2023-01-20	14.84
										DDH-KS	2023-01-20	24.4667
										DDH-KS	2023-01-20	25.4207
										DDH-KS	2023-01-20	33.9467
										DDH-KS	2023-01-20	24.5208
										DDH-KS	2023-01-20	18.272
										DDH-KS	2023-01-20	15.4667
										DDH-KS	2023-01-20	24.3034
										DDH-KS	2023-01-20	19.7652
										DDH-KS	2023-01-20	13.1429
										DDH-KS	2023-01-20	18.0435
										DDH-KS	2023-01-20	27.2125
										DDH-KS	2023-01-20	23.6429
										DDH-KS	2023-01-20	17.9734
										DDH-KS	2023-01-20	18.7833
										DDH-KS	2023-01-20	15.3081
										DDH-KS	2023-01-20	28.9143
										DDH-KS	2023-01-20	19.5385
										DDH-KS	2023-01-20	11.5571
										DDH-KS	2023-01-20	18.112
										DDH-KS	2023-01-20	18.3429
										DDH-KS	2023-01-20	16.2182
										DDH-KS	2023-01-20	25.3471
										DDH-KS	2023-01-20	13.2526
										DDH-KS	2023-01-20	25.2444
										DDH-KS	2023-01-20	28.2431
										DDH-KS	2023-01-20	22.05
										DDH-KS	2023-01-20	21.4087
										DDH-KS	2023-01-20	23.219
										DDH-KS	2023-01-20	25.4769
										DDH-KS	2023-01-20	14.45
										DDH-KS	2023-01-20	19.4
										DDH-KS	2023-01-20	20.7111
										DDH-KS	2023-01-20	15.8439
										DDH-KS	2023-01-20	24.5444
										DDH-KS	2023-01-20	18.103
										DDH-KS	2023-01-20	13.8364
										DDH-KS	2023-01-19	18.8222
										DDH-KS	2023-01-19	20.944
										DDH-KS	2023-01-19	22.4111
										DDH-KS	2023-01-19	31.0759
										DDH-KS	2023-01-19	20.7582
										DDH-KS	2023-01-19	23
										DDH-KS	2023-01-19	22.6
										DDH-KS	2023-01-19	13.5556
										DDH-KS	2023-01-19	23.6
										DDH-KS	2023-01-19	8.57143
										DDH-KS	2023-01-19	24.76
										DDH-KS	2023-01-19	27.9128
										DDH-KS	2023-01-19	24.7
										DDH-KS	2023-01-19	19.4571
										DDH-KS	2023-01-19	17.8
										DDH-KS	2023-01-19	13.2333
										DDH-KS	2023-01-19	23.7667
										DDH-KS	2023-01-19	24.25
										DDH-KS	2023-01-19	17.9778
										DDH-KS	2023-01-19	24.4769
										DDH-KS	2023-01-19	19.0667
										DDH-KS	2023-01-19	14.4458
										DDH-KS	2023-01-19	16.8535
										DDH-KS	2023-01-19	20.7898
										DDH-KS	2023-01-19	17.2
										DDH-KS	2023-01-19	12.8364
										DDH-KS	2023-01-19	17.4909
										DDH-KS	2023-01-19	10.1666
										DDH-KS	2023-01-19	15.9378
										DDH-KS	2023-01-19	37.6727
										DDH-KS	2023-01-19	10.7111
										DDH-KS	2023-01-19	17.7
										DDH-KS	2023-01-19	22.3514
										DDH-KS	2023-01-19	18.3887
										DDH-KS	2023-01-19	8.58824
										DDH-KS	2023-01-19	10.8146
										DDH-KS	2023-01-19	14.4727
										DDH-KS	2023-01-19	20.2308
										DDH-KS	2023-01-19	10.95
										DDH-KS	2023-01-19	22.3143
										DDH-KS	2023-01-19	19.0154
										DDH-KS	2023-01-19	18.85
										DDH-KS	2023-01-19	29.8
										DDH-KS	2023-01-19	14.62
										DDH-KS	2023-01-19	8.72
										DDH-KS	2023-01-19	25.6933
										DDH-KS	2023-01-19	11.9334
										DDH-KS	2023-01-19	26.1579
										DDH-KS	2023-01-19	21.2581
										DDH-KS	2023-01-19	16.9556
										DDH-KS	2023-01-19	11.8522
										DDH-KS	2023-01-19	16.1304
										DDH-KS	2023-01-19	8.1625
										DDH-KS	2023-01-19	17.225
										DDH-KS	2023-01-19	11.7
										DDH-KS	2023-01-19	11.0182
										DDH-KS	2023-01-19	40.2
										DDH-KS	2023-01-19	12.44
										DDH-KS	2023-01-19	10.9429
										DDH-KS	2023-01-19	11.8393
										DDH-KS	2023-01-19	24.0746
										DDH-KS	2023-01-19	9.60291
										DDH-KS	2023-01-19	13.2216
										DDH-KS	2023-01-19	13.6
										DDH-KS	2023-01-19	14.8617
										DDH-KS	2023-01-19	19.5001
										DDH-KS	2023-01-19	8.42308
										DDH-KS	2023-01-19	13.2727
										DDH-KS	2023-01-19	17.6706
										DDH-KS	2023-01-19	25.44
										DDH-KS	2023-01-19	18.3067
										DDH-KS	2023-01-19	10.1999
										DDH-KS	2023-01-19	11.8222
										DDH-KS	2023-01-19	17.2571
										DDH-KS	2023-01-19	15.44
										DDH-KS	2023-01-19	11.76
										DDH-KS	2023-01-19	15.36
										DDH-KS	2023-01-19	15.5641
										DDH-KS	2023-01-19	9.88
										DDH-KS	2023-01-19	12.4483
										DDH-KS	2023-01-19	25.45
										DDH-KS	2023-01-19	17.9111
										DDH-KS	2023-01-19	11.4105
										DDH-KS	2023-01-19	13.4909
										DDH-KS	2023-01-19	12.1053
										DDH-KS	2023-01-19	8.81176
										DDH-KS	2023-01-19	17.9833
										DDH-KS	2023-01-19	21.525
										DDH-KS	2023-01-19	15.11
										DDH-KS	2023-01-19	16.22
										DDH-KS	2023-01-19	19.7846
										DDH-KS	2023-01-19	12.92
										DDH-KS	2023-01-19	9.65
										DDH-KS	2023-01-19	15.5846
										DDH-KS	2023-01-19	9.3375
										DDH-KS	2023-01-19	23.6395
										DDH-KS	2023-01-19	15
										DDH-KS	2023-01-19	18.8727
										DDH-KS	2023-01-19	10.2267
										DDH-KS	2023-01-19	18.3235
										DDH-KS	2023-01-19	9.48571
										DDH-KS	2023-01-27	16.3083
										DDH-KS	2023-01-27	20.8727
										DDH-KS	2023-01-27	8.35
										DDH-KS	2023-01-27	12.3579
										DDH-KS	2023-01-27	16.9676
										DDH-KS	2023-01-27	8.75556
										DDH-KS	2023-01-27	14.4
										DDH-KS	2023-01-27	12.5619
										DDH-KS	2023-01-27	22.95
										DDH-KS	2023-01-27	22.6723
										DDH-KS	2023-01-27	18.3143
										DDH-KS	2023-01-27	11.9273
										DDH-KS	2023-01-27	17.8105
										DDH-KS	2023-01-27	11.275
										DDH-KS	2023-01-27	8.48889
										DDH-KS	2023-01-27	26.4129
										DDH-KS	2023-01-27	20.8113
										DDH-KS	2023-01-27	10.7895
										DDH-KS	2023-01-27	15.9241
										DDH-KS	2023-01-27	15.725
										DDH-KS	2023-01-27	21.6857
										DDH-KS	2023-01-27	14.6769
										DDH-KS	2023-01-27	26.28
										DDH-KS	2023-01-27	9.34118
										DDH-KS	2023-01-27	16.6167
										DDH-KS	2023-01-27	16.5895
										DDH-KS	2023-01-27	27.7212
										DDH-KS	2023-01-27	12.9273
										DDH-KS	2023-01-27	21.1091
										DDH-KS	2023-01-27	18.2383
										DDH-KS	2023-01-27	16.1818
										DDH-KS	2023-01-27	14.35
										DDH-KS	2023-01-27	12.2
										DDH-KS	2023-01-27	18.4645
										DDH-KS	2023-01-27	14.369
										DDH-KS	2023-01-27	9.42308
										DDH-KS	2023-01-27	23.6645
										DDH-KS	2023-01-27	19.2
										DDH-KS	2023-01-27	96.4
										DDH-KS	2023-01-27	20.9923
										DDH-KS	2023-01-27	8.1625
										DDH-KS	2023-01-27	19.6857
										DDH-KS	2023-01-27	17.0105
										DDH-KS	2023-01-27	15.6667
										DDH-KS	2023-01-27	18.25
										DDH-KS	2023-01-27	19.5358
										DDH-KS	2023-01-27	15.1334
										DDH-KS	2023-01-27	16.344
										DDH-KS	2023-01-27	16.3687
										DDH-KS	2023-01-27	9.71111
										DDH-KS	2023-01-27	12.7297
										DDH-KS	2023-01-27	18.5938
										DDH-KS	2023-01-27	16.103
										DDH-KS	2023-01-27	15.5837
										DDH-KS	2023-01-27	13.9677

## Sheet: EDF9
Time spent -> Plus					Times -> Plus	Group name	Experiment name	Time (s)		Times -> Minus	Group name	Experiment name	Time (s)		Times Paused	Group name	Experiment name	Time (s)
Statistics						HK	2023-01-27	55.92			HK	2023-01-27	0			HK	2023-01-27	34.32
	HK	DDH	DDH-KFL			HK	2023-01-27	40.1333			HK	2023-01-27	0			HK	2023-01-27	32.0889
Mean	44.0925	0.0361709	4.98281			HK	2023-01-27	45.2			HK	2023-01-27	0			HK	2023-01-27	12.6
Median	44.1733	0	1.63818			HK	2023-01-27	50.925			HK	2023-01-27	0			HK	2023-01-27	19.75
SD	16.657	0.141601	7.7253			HK	2023-01-27	46.5375			HK	2023-01-27	0			HK	2023-01-27	17.025
N	94	165	202			HK	2023-01-27	14.6			HK	2023-01-27	0			HK	2023-01-27	0
Testing						HK	2023-01-27	28.4			HK	2023-01-27	0			HK	2023-01-27	0
	HK	DDH	DDH-KFL			HK	2023-01-27	8.4			HK	2023-01-27	0			HK	2023-01-27	0
HK	1	9.84665e-108	3.00393e-62			HK	2023-01-27	67.8667			HK	2023-01-27	0			HK	2023-01-27	9.63333
DDH	9.84665e-108	1	1.89505e-33			HK	2023-01-27	70.3692			HK	2023-01-27	0.0307692			HK	2023-01-27	17.7846
DDH-KFL	3.00393e-62	1.89505e-33	1			HK	2023-01-27	51.1			HK	2023-01-27	0			HK	2023-01-27	12.9
						HK	2023-01-27	31.2667			HK	2023-01-27	0			HK	2023-01-27	9.93333
						HK	2023-01-27	32.2			HK	2023-01-27	0			HK	2023-01-27	31.6
Time spent -> Minus						HK	2023-01-27	50.9846			HK	2023-01-27	0			HK	2023-01-27	5.30769
Statistics						HK	2023-01-27	61.5			HK	2023-01-27	0			HK	2023-01-27	6.2
	HK	DDH	DDH-KFL			HK	2023-01-27	32.9			HK	2023-01-27	0			HK	2023-01-27	25.5667
Mean	0.0623104	13.0724	15.8662			HK	2023-01-27	26.1			HK	2023-01-27	0			HK	2023-01-27	49.9
Median	0	12.5867	14.5143			HK	2023-01-27	25			HK	2023-01-27	0			HK	2023-01-27	14.3143
SD	0.332299	5.33642	9.40255			HK	2023-01-27	54			HK	2023-01-27	0			HK	2023-01-27	129.2
N	94	165	202			HK	2023-01-27	49.7091			HK	2023-01-27	0			HK	2023-01-27	17.9273
Testing						HK	2023-01-27	43.4667			HK	2023-01-27	0			HK	2023-01-27	18.0667
	HK	DDH	DDH-KFL			HK	2023-01-27	29			HK	2023-01-27	0			HK	2023-01-27	20.4
HK	1	4.08062e-51	2.49244e-65			HK	2023-01-27	72			HK	2023-01-27	0			HK	2023-01-27	0.488889
DDH	4.08062e-51	1	0.00288487			HK	2023-01-27	27.1667			HK	2023-01-27	1.16667			HK	2023-01-27	46.7
DDH-KFL	2.49244e-65	0.00288487	1			HK	2023-01-27	31.9333			HK	2023-01-27	0			HK	2023-01-27	43.4
						HK	2023-01-27	75.2			HK	2023-01-27	0			HK	2023-01-27	0
						HK	2023-01-27	4.6			HK	2023-01-27	0			HK	2023-01-27	20.4
Time spent Paused						HK	2023-01-27	24			HK	2023-01-27	0			HK	2023-01-27	0
Statistics						HK	2023-01-27	44.88			HK	2023-01-27	0			HK	2023-01-27	24.32
	HK	DDH	DDH-KFL			HK	2023-01-27	36.24			HK	2023-01-27	0			HK	2023-01-27	0
Mean	14.8791	3.33941	10.3746			HK	2023-01-27	72.8			HK	2023-01-27	0			HK	2023-01-27	0
Median	12.3773	1.9125	6.51692			HK	2023-01-27	20			HK	2023-01-27	0			HK	2023-01-27	12
SD	17.8613	4.62675	14.7113			HK	2023-01-27	25.2			HK	2023-01-27	0			HK	2023-01-27	18
N	94	165	202			HK	2023-01-27	25.2			HK	2023-01-27	0			HK	2023-01-27	0
Testing						HK	2023-01-27	51.8			HK	2023-01-27	0			HK	2023-01-27	20.52
	HK	DDH	DDH-KFL			HK	2023-01-27	61.2			HK	2023-01-27	0			HK	2023-01-27	0
HK	1	9.21771e-15	0.00123598			HK	2023-01-27	73			HK	2023-01-27	0			HK	2023-01-27	0
DDH	9.21771e-15	1	2.65625e-09			HK	2023-01-27	12			HK	2023-01-27	0			HK	2023-01-27	29
DDH-KFL	0.00123598	2.65625e-09	1			HK	2023-01-27	11.8			HK	2023-01-27	0			HK	2023-01-27	91
						HK	2023-01-27	57.8667			HK	2023-01-27	0			HK	2023-01-27	2.53333
						HK	2023-01-27	51.425			HK	2023-01-27	0			HK	2023-01-27	19.975
						HK	2023-01-27	92.0222			HK	2023-01-27	0			HK	2023-01-27	9.75556
						HK	2023-01-27	40.95			HK	2023-01-27	0			HK	2023-01-27	18.35
						HK	2023-01-27	28.92			HK	2023-01-27	2.96			HK	2023-01-27	20.36
						HK	2023-01-27	62.22			HK	2023-01-27	0			HK	2023-01-27	32.52
						HK	2023-01-27	38.8533			HK	2023-01-27	0			HK	2023-01-27	7.01333
						HK	2023-01-27	38.1556			HK	2023-01-27	0			HK	2023-01-27	18.4889
						HK	2023-01-27	36.3333			HK	2023-01-27	0			HK	2023-01-27	18.5333
						HK	2023-01-27	45.3			HK	2023-01-27	0			HK	2023-01-27	6.9
						HK	2023-01-27	35.4			HK	2023-01-27	0.0363636			HK	2023-01-27	13.2
						HK	2023-01-27	67.76			HK	2023-01-27	0			HK	2023-01-27	14.92
						HK	2023-01-27	45.1333			HK	2023-01-27	0			HK	2023-01-27	20.3167
						HK	2023-01-29	38.3294			HK	2023-01-29	0			HK	2023-01-29	5.85882
						HK	2023-01-29	35.8			HK	2023-01-29	0			HK	2023-01-29	12.1545
						HK	2023-01-29	36.9882			HK	2023-01-29	0			HK	2023-01-29	1.31765
						HK	2023-01-29	66.1913			HK	2023-01-29	0.278261			HK	2023-01-29	13.7739
						HK	2023-01-29	58.5143			HK	2023-01-29	0.0142857			HK	2023-01-29	5.2
						HK	2023-01-29	28.7714			HK	2023-01-29	0			HK	2023-01-29	11.0429
						HK	2023-01-29	63.8385			HK	2023-01-29	0			HK	2023-01-29	14.4769
						HK	2023-01-29	58.7167			HK	2023-01-29	0			HK	2023-01-29	14.85
						HK	2023-01-29	47.8933			HK	2023-01-29	0.533333			HK	2023-01-29	20.48
						HK	2023-01-29	25.1556			HK	2023-01-29	0			HK	2023-01-29	2.7
						HK	2023-01-29	39.07			HK	2023-01-29	0			HK	2023-01-29	12.7
						HK	2023-01-29	25.76			HK	2023-01-29	0			HK	2023-01-29	14
						HK	2023-01-29	37.0824			HK	2023-01-29	0			HK	2023-01-29	4.54118
						HK	2023-01-29	40.08			HK	2023-01-29	0			HK	2023-01-29	16.52
						HK	2023-01-29	58.68			HK	2023-01-29	0			HK	2023-01-29	1.34
						HK	2023-01-29	39.1059			HK	2023-01-29	0			HK	2023-01-29	5.95294
						HK	2023-01-29	30.0125			HK	2023-01-29	0			HK	2023-01-29	1.7625
						HK	2023-01-29	32.5846			HK	2023-01-29	0			HK	2023-01-29	16.8615
						HK	2023-01-29	52.675			HK	2023-01-29	0.4			HK	2023-01-29	14.725
						HK	2023-01-29	29.4667			HK	2023-01-29	0			HK	2023-01-29	26.6
						HK	2023-01-29	62.48			HK	2023-01-29	0			HK	2023-01-29	8.52
						HK	2023-01-29	47.1143			HK	2023-01-29	0			HK	2023-01-29	4.25714
						HK	2023-01-29	50.8			HK	2023-01-29	0.1875			HK	2023-01-29	8.4875
						HK	2023-01-29	69.8889			HK	2023-01-29	0			HK	2023-01-29	28.5111
						HK	2023-01-29	60.608			HK	2023-01-29	0			HK	2023-01-29	6.256
						HK	2023-01-29	50.713			HK	2023-01-29	0			HK	2023-01-29	11.0957
						HK	2023-01-29	60.4833			HK	2023-01-29	0			HK	2023-01-29	8.11667
						HK	2023-01-29	32.4833			HK	2023-01-29	0			HK	2023-01-29	1.91667
						HK	2023-01-29	52.0941			HK	2023-01-29	0			HK	2023-01-29	7.44706
						HK	2023-01-29	45.48			HK	2023-01-29	0			HK	2023-01-29	0
						HK	2023-01-29	41.2167			HK	2023-01-29	0			HK	2023-01-29	0
						HK	2023-01-29	48.6788			HK	2023-01-29	0			HK	2023-01-29	11.1273
						HK	2023-01-29	39.175			HK	2023-01-29	0			HK	2023-01-29	19.075
						HK	2023-01-29	42.2625			HK	2023-01-29	0.25			HK	2023-01-29	0
						HK	2023-01-29	48.0308			HK	2023-01-29	0			HK	2023-01-29	14.7077
						HK	2023-01-29	60.7091			HK	2023-01-29	0			HK	2023-01-29	15.5636
						HK	2023-01-29	65.7091			HK	2023-01-29	0			HK	2023-01-29	6.41818
						HK	2023-01-29	55.5636			HK	2023-01-29	0			HK	2023-01-29	14.9091
						HK	2023-01-29	33.08			HK	2023-01-29	0			HK	2023-01-29	1.84
						HK	2023-01-29	47.83			HK	2023-01-29	0			HK	2023-01-29	10.75
						HK	2023-01-29	41.375			HK	2023-01-29	0			HK	2023-01-29	2.9
						HK	2023-01-29	19.2667			HK	2023-01-29	0			HK	2023-01-29	6.66667
						DDH	2023-01-20	0			DDH	2023-01-20	12.8917			DDH	2023-01-20	1.025
						DDH	2023-01-20	1.176			DDH	2023-01-20	13.32			DDH	2023-01-20	3.424
						DDH	2023-01-20	0			DDH	2023-01-20	22.2865			DDH	2023-01-20	1.85946
						DDH	2023-01-20	0			DDH	2023-01-20	6.72			DDH	2023-01-20	0
						DDH	2023-01-20	0			DDH	2023-01-20	7.05333			DDH	2023-01-20	0
						DDH	2023-01-20	0			DDH	2023-01-20	7.8			DDH	2023-01-20	0
						DDH	2023-01-20	0			DDH	2023-01-20	8.92308			DDH	2023-01-20	4.76923
						DDH	2023-01-20	0.00689655			DDH	2023-01-20	15.4621			DDH	2023-01-20	0
						DDH	2023-01-20	0			DDH	2023-01-20	17.4733			DDH	2023-01-20	0.66
						DDH	2023-01-20	0.224242			DDH	2023-01-20	17.7091			DDH	2023-01-20	3.06061
						DDH	2023-01-20	0			DDH	2023-01-20	10.8364			DDH	2023-01-20	2.76364
						DDH	2023-01-20	0			DDH	2023-01-20	19.2286			DDH	2023-01-20	2.08571
						DDH	2023-01-20	0			DDH	2023-01-20	21.9806			DDH	2023-01-20	1.34194
						DDH	2023-01-20	0			DDH	2023-01-20	25.1103			DDH	2023-01-20	5.49655
						DDH	2023-01-20	0			DDH	2023-01-20	13.32			DDH	2023-01-20	3.68
						DDH	2023-01-20	0			DDH	2023-01-20	8.384			DDH	2023-01-20	0.728
						DDH	2023-01-20	0			DDH	2023-01-20	6.15385			DDH	2023-01-20	0.153846
						DDH	2023-01-20	0.00625			DDH	2023-01-20	19.425			DDH	2023-01-20	1
						DDH	2023-01-20	0			DDH	2023-01-20	9.93333			DDH	2023-01-20	2.69524
						DDH	2023-01-20	0			DDH	2023-01-20	6.58182			DDH	2023-01-20	4.86364
						DDH	2023-01-20	0			DDH	2023-01-20	15.9882			DDH	2023-01-20	1.47059
						DDH	2023-01-20	0.222222			DDH	2023-01-20	18.3289			DDH	2023-01-20	6.26667
						DDH	2023-01-20	0			DDH	2023-01-20	14.8065			DDH	2023-01-20	2.25806
						DDH	2023-01-20	0.1			DDH	2023-01-20	9.46667			DDH	2023-01-20	0.866667
						DDH	2023-01-20	0			DDH	2023-01-20	13.7412			DDH	2023-01-20	5.35294
						DDH	2023-01-20	0			DDH	2023-01-20	13.8571			DDH	2023-01-20	0.857143
						DDH	2023-01-20	0			DDH	2023-01-20	16.975			DDH	2023-01-20	8.4
						DDH	2023-01-20	0			DDH	2023-01-20	15.0167			DDH	2023-01-20	0.116667
						DDH	2023-01-20	0			DDH	2023-01-20	17.3571			DDH	2023-01-20	4.28571
						DDH	2023-01-20	0			DDH	2023-01-20	18.0615			DDH	2023-01-20	1.12308
						DDH	2023-01-20	0			DDH	2023-01-20	12.12			DDH	2023-01-20	1.52
						DDH	2023-01-20	0			DDH	2023-01-20	13.7176			DDH	2023-01-20	1.27059
						DDH	2023-01-20	0			DDH	2023-01-20	21.8897			DDH	2023-01-20	2.70345
						DDH	2023-01-20	0			DDH	2023-01-20	21.04			DDH	2023-01-20	0
						DDH	2023-01-20	0			DDH	2023-01-20	9.92727			DDH	2023-01-20	8.48182
						DDH	2023-01-20	0			DDH	2023-01-20	11.808			DDH	2023-01-20	2.12
						DDH	2023-01-20	0			DDH	2023-01-20	7.68			DDH	2023-01-20	1.76
						DDH	2023-01-20	0.425			DDH	2023-01-20	9.2875			DDH	2023-01-20	0.4875
						DDH	2023-01-20	0			DDH	2023-01-20	13.5556			DDH	2023-01-20	2.2
						DDH	2023-01-20	0			DDH	2023-01-20	13.5556			DDH	2023-01-20	0.655556
						DDH	2023-01-20	0.088			DDH	2023-01-20	28.704			DDH	2023-01-20	9.752
						DDH	2023-01-20	0			DDH	2023-01-20	9			DDH	2023-01-20	0
						DDH	2023-01-20	0			DDH	2023-01-20	9.93333			DDH	2023-01-20	27.9667
						DDH	2023-01-20	0			DDH	2023-01-20	16.1714			DDH	2023-01-20	0.4
						DDH	2023-01-20	0			DDH	2023-01-20	11.8737			DDH	2023-01-20	2.29474
						DDH	2023-01-20	0.0153846			DDH	2023-01-20	14.6154			DDH	2023-01-20	0.507692
						DDH	2023-01-20	0			DDH	2023-01-20	11.2364			DDH	2023-01-20	6.50909
						DDH	2023-01-20	0.166667			DDH	2023-01-20	10.55			DDH	2023-01-20	6.73333
						DDH	2023-01-20	0			DDH	2023-01-20	13.217			DDH	2023-01-20	3.01277
						DDH	2023-01-19	0			DDH	2023-01-19	11.7429			DDH	2023-01-19	0
						DDH	2023-01-19	0			DDH	2023-01-19	9.13333			DDH	2023-01-19	0.366667
						DDH	2023-01-19	0			DDH	2023-01-19	10.8			DDH	2023-01-19	7.8
						DDH	2023-01-19	0			DDH	2023-01-19	10			DDH	2023-01-19	0.466667
						DDH	2023-01-19	0			DDH	2023-01-19	7.7665			DDH	2023-01-19	0.36675
						DDH	2023-01-19	0			DDH	2023-01-19	8.26675			DDH	2023-01-19	2
						DDH	2023-01-19	0			DDH	2023-01-19	10			DDH	2023-01-19	17.2266
						DDH	2023-01-19	0			DDH	2023-01-19	14.75			DDH	2023-01-19	26.8
						DDH	2023-01-19	0			DDH	2023-01-19	17			DDH	2023-01-19	2.62222
						DDH	2023-01-19	0			DDH	2023-01-19	12.2133			DDH	2023-01-19	3.34667
						DDH	2023-01-19	0			DDH	2023-01-19	5.6			DDH	2023-01-19	7.34286
						DDH	2023-01-19	0			DDH	2023-01-19	16.675			DDH	2023-01-19	1.9125
						DDH	2023-01-19	0			DDH	2023-01-19	6.88			DDH	2023-01-19	0
						DDH	2023-01-19	0			DDH	2023-01-19	12.7333			DDH	2023-01-19	0
						DDH	2023-01-19	0			DDH	2023-01-19	16.9167			DDH	2023-01-19	3.28333
						DDH	2023-01-19	0			DDH	2023-01-19	10.3333			DDH	2023-01-19	5.63333
						DDH	2023-01-19	0			DDH	2023-01-19	13.7474			DDH	2023-01-19	6.41053
						DDH	2023-01-19	0			DDH	2023-01-19	8.68235			DDH	2023-01-19	2.92941
						DDH	2023-01-19	0.05			DDH	2023-01-19	12.525			DDH	2023-01-19	4.15
						DDH	2023-01-19	0			DDH	2023-01-19	21.7667			DDH	2023-01-19	5.26667
						DDH	2023-01-19	0			DDH	2023-01-19	7.86667			DDH	2023-01-19	0.822222
						DDH	2023-01-19	0			DDH	2023-01-19	12.025			DDH	2023-01-19	4.45
						DDH	2023-01-19	0			DDH	2023-01-19	21.36			DDH	2023-01-19	12.24
						DDH	2023-01-19	0			DDH	2023-01-19	10.0857			DDH	2023-01-19	1.31429
						DDH	2023-01-19	0			DDH	2023-01-19	13.1556			DDH	2023-01-19	0
						DDH	2023-01-19	0			DDH	2023-01-19	8.675			DDH	2023-01-19	0
						DDH	2023-01-19	0			DDH	2023-01-19	9.36471			DDH	2023-01-19	5.05882
						DDH	2023-01-19	0			DDH	2023-01-19	6.93333			DDH	2023-01-19	0.777778
						DDH	2023-01-19	0			DDH	2023-01-19	8.24286			DDH	2023-01-19	0
						DDH	2023-01-19	0			DDH	2023-01-19	11.4222			DDH	2023-01-19	0.844444
						DDH	2023-01-19	0			DDH	2023-01-19	8.2			DDH	2023-01-19	0
						DDH	2023-01-19	0			DDH	2023-01-19	13.02			DDH	2023-01-19	1.67
						DDH	2023-01-19	0.65			DDH	2023-01-19	2.75			DDH	2023-01-19	0
						DDH	2023-01-19	0			DDH	2023-01-19	11.9111			DDH	2023-01-19	1.83325
						DDH	2023-01-19	0			DDH	2023-01-19	4.02225			DDH	2023-01-19	2.1
						DDH	2023-01-19	0			DDH	2023-01-19	11.1667			DDH	2023-01-19	11.0667
						DDH	2023-01-19	0			DDH	2023-01-19	20.5333			DDH	2023-01-19	2.23333
						DDH	2023-01-19	0.0969697			DDH	2023-01-19	16.3152			DDH	2023-01-19	0.278788
						DDH	2023-01-19	0			DDH	2023-01-19	18.5091			DDH	2023-01-19	1.12727
						DDH	2023-01-19	0.0727273			DDH	2023-01-19	16.2061			DDH	2023-01-19	2.38788
						DDH	2023-01-19	0			DDH	2023-01-19	9.9875			DDH	2023-01-19	0
						DDH	2023-01-19	0			DDH	2023-01-19	7.91429			DDH	2023-01-19	0.7
						DDH	2023-01-19	0			DDH	2023-01-19	5.96667			DDH	2023-01-19	1.45
						DDH	2023-01-19	0			DDH	2023-01-19	9.81546			DDH	2023-01-19	0
						DDH	2023-01-19	0			DDH	2023-01-19	11.8			DDH	2023-01-19	0.885714
						DDH	2023-01-19	0			DDH	2023-01-19	10.45			DDH	2023-01-19	12.75
						DDH	2023-01-19	0			DDH	2023-01-19	13.0038			DDH	2023-01-19	3.81953
						DDH	2023-01-19	0			DDH	2023-01-19	13.66			DDH	2023-01-19	2.54
						DDH	2023-01-19	0			DDH	2023-01-19	11.6276			DDH	2023-01-19	2.22069
						DDH	2023-01-19	0			DDH	2023-01-19	10.65			DDH	2023-01-19	0.9875
						DDH	2023-01-19	0			DDH	2023-01-19	15.8154			DDH	2023-01-19	0.630769
						DDH	2023-01-19	0			DDH	2023-01-19	9.16923			DDH	2023-01-19	0.615385
						DDH	2023-01-19	0			DDH	2023-01-19	9.42			DDH	2023-01-19	2.3
						DDH	2023-01-19	0			DDH	2023-01-19	6.25556			DDH	2023-01-19	0.633333
						DDH	2023-01-19	0			DDH	2023-01-19	13.12			DDH	2023-01-19	7.88
						DDH	2023-01-19	0			DDH	2023-01-19	16.6842			DDH	2023-01-19	4.13684
						DDH	2023-01-19	0			DDH	2023-01-19	9.37431			DDH	2023-01-19	3.64108
						DDH	2023-01-19	0			DDH	2023-01-19	13.0667			DDH	2023-01-19	15.04
						DDH	2023-01-19	0.285714			DDH	2023-01-19	6.87643			DDH	2023-01-19	0.742857
						DDH	2023-01-19	0			DDH	2023-01-19	8.26667			DDH	2023-01-19	0
						DDH	2023-01-19	0			DDH	2023-01-19	10.8333			DDH	2023-01-19	0.633333
						DDH	2023-01-19	0			DDH	2023-01-19	4.1			DDH	2023-01-19	0
						DDH	2023-01-19	0			DDH	2023-01-19	15.0857			DDH	2023-01-19	8.62857
						DDH	2023-01-19	0			DDH	2023-01-19	30.1714			DDH	2023-01-19	0.0571429
						DDH	2023-01-19	0			DDH	2023-01-19	19.08			DDH	2023-01-19	12.64
						DDH	2023-01-19	0			DDH	2023-01-19	13.7217			DDH	2023-01-19	4.61739
						DDH	2023-01-19	0			DDH	2023-01-19	11.3			DDH	2023-01-19	0
						DDH	2023-01-19	0			DDH	2023-01-19	4.6			DDH	2023-01-19	15
						DDH	2023-01-19	0			DDH	2023-01-19	6.2665			DDH	2023-01-19	0
						DDH	2023-01-27	0			DDH	2023-01-27	13.568			DDH	2023-01-27	6.464
						DDH	2023-01-27	0			DDH	2023-01-27	14.6			DDH	2023-01-27	0.4
						DDH	2023-01-27	0.182609			DDH	2023-01-27	12.5217			DDH	2023-01-27	2.87826
						DDH	2023-01-27	0			DDH	2023-01-27	8.48571			DDH	2023-01-27	3.71429
						DDH	2023-01-27	0			DDH	2023-01-27	27.6857			DDH	2023-01-27	3.68571
						DDH	2023-01-27	0			DDH	2023-01-27	21.4667			DDH	2023-01-27	0
						DDH	2023-01-27	0			DDH	2023-01-27	19.4444			DDH	2023-01-27	3.37778
						DDH	2023-01-27	0.272727			DDH	2023-01-27	13.6909			DDH	2023-01-27	0
						DDH	2023-01-27	0.933333			DDH	2023-01-27	21.2267			DDH	2023-01-27	7.49333
						DDH	2023-01-27	0			DDH	2023-01-27	7.94286			DDH	2023-01-27	0
						DDH	2023-01-27	0			DDH	2023-01-27	12.704			DDH	2023-01-27	0
						DDH	2023-01-27	0			DDH	2023-01-27	9.91111			DDH	2023-01-27	17.8444
						DDH	2023-01-27	0			DDH	2023-01-27	17.2516			DDH	2023-01-27	1.24516
						DDH	2023-01-27	0			DDH	2023-01-27	7.16842			DDH	2023-01-27	0.263158
						DDH	2023-01-27	0			DDH	2023-01-27	13.95			DDH	2023-01-27	15.95
						DDH	2023-01-27	0			DDH	2023-01-27	24.2154			DDH	2023-01-27	2.98462
						DDH	2023-01-27	0			DDH	2023-01-27	16.63			DDH	2023-01-27	3.4
						DDH	2023-01-27	0.288			DDH	2023-01-27	13.2			DDH	2023-01-27	3.024
						DDH	2023-01-27	0			DDH	2023-01-27	9.94286			DDH	2023-01-27	0
						DDH	2023-01-27	0			DDH	2023-01-27	8.92			DDH	2023-01-27	5.92
						DDH	2023-01-27	0			DDH	2023-01-27	19.8927			DDH	2023-01-27	2.8
						DDH	2023-01-27	0			DDH	2023-01-27	8.57778			DDH	2023-01-27	2.13333
						DDH	2023-01-27	0			DDH	2023-01-27	18.1867			DDH	2023-01-27	3.93333
						DDH	2023-01-27	0			DDH	2023-01-27	17.0415			DDH	2023-01-27	1.99245
						DDH	2023-01-27	0			DDH	2023-01-27	14.8621			DDH	2023-01-27	0.489655
						DDH	2023-01-27	0			DDH	2023-01-27	17.9263			DDH	2023-01-27	2.50526
						DDH	2023-01-27	0			DDH	2023-01-27	9.475			DDH	2023-01-27	0.99375
						DDH	2023-01-27	0.265455			DDH	2023-01-27	17.8945			DDH	2023-01-27	1.06182
						DDH	2023-01-27	0			DDH	2023-01-27	17.0154			DDH	2023-01-27	3.85128
						DDH	2023-01-27	0			DDH	2023-01-27	7.95714			DDH	2023-01-27	1.44286
						DDH	2023-01-27	0			DDH	2023-01-27	6.36471			DDH	2023-01-27	6.70588
						DDH	2023-01-27	0			DDH	2023-01-27	15.64			DDH	2023-01-27	16.24
						DDH	2023-01-27	0			DDH	2023-01-27	6.34286			DDH	2023-01-27	0
						DDH	2023-01-27	0			DDH	2023-01-27	12.5867			DDH	2023-01-27	3.41333
						DDH	2023-01-27	0			DDH	2023-01-27	7.86154			DDH	2023-01-27	1.49231
						DDH	2023-01-27	0			DDH	2023-01-27	14.3714			DDH	2023-01-27	11.9429
						DDH	2023-01-27	0			DDH	2023-01-27	8.77778			DDH	2023-01-27	0
						DDH	2023-01-27	0			DDH	2023-01-27	36.4			DDH	2023-01-27	0
						DDH	2023-01-27	0			DDH	2023-01-27	13.95			DDH	2023-01-27	1.15
						DDH	2023-01-27	0			DDH	2023-01-27	9.75			DDH	2023-01-27	0
						DDH	2023-01-27	0			DDH	2023-01-27	14.9867			DDH	2023-01-27	5.41333
						DDH	2023-01-27	0			DDH	2023-01-27	8.46667			DDH	2023-01-27	2.71111
						DDH	2023-01-27	0			DDH	2023-01-27	15.625			DDH	2023-01-27	1.725
						DDH	2023-01-27	0.04			DDH	2023-01-27	18.92			DDH	2023-01-27	0
						DDH	2023-01-27	0			DDH	2023-01-27	20.16			DDH	2023-01-27	0
						DDH	2023-01-27	0			DDH	2023-01-27	13.7143			DDH	2023-01-27	0.257143
						DDH	2023-01-27	0.4			DDH	2023-01-27	8.22222			DDH	2023-01-27	2.44444
						DDH-KFL	2023-01-20	12.84			DDH-KFL	2023-01-20	15.44			DDH-KFL	2023-01-20	5.36
						DDH-KFL	2023-01-20	5.2			DDH-KFL	2023-01-20	15.8			DDH-KFL	2023-01-20	0
						DDH-KFL	2023-01-20	1.2			DDH-KFL	2023-01-20	28.4571			DDH-KFL	2023-01-20	18.4
						DDH-KFL	2023-01-20	7.07826			DDH-KFL	2023-01-20	20.0174			DDH-KFL	2023-01-20	15.7739
						DDH-KFL	2023-01-20	0			DDH-KFL	2023-01-20	24.0941			DDH-KFL	2023-01-20	2.25882
						DDH-KFL	2023-01-20	9.48571			DDH-KFL	2023-01-20	12.5143			DDH-KFL	2023-01-20	2.34286
						DDH-KFL	2023-01-20	2.99			DDH-KFL	2023-01-20	21.37			DDH-KFL	2023-01-20	2.78
						DDH-KFL	2023-01-20	7.22667			DDH-KFL	2023-01-20	14.9067			DDH-KFL	2023-01-20	4.13333
						DDH-KFL	2023-01-20	6.4			DDH-KFL	2023-01-20	14.5143			DDH-KFL	2023-01-20	12.9143
						DDH-KFL	2023-01-20	1.6			DDH-KFL	2023-01-20	4.26667			DDH-KFL	2023-01-20	8.53333
						DDH-KFL	2023-01-20	13.2875			DDH-KFL	2023-01-20	20.8625			DDH-KFL	2023-01-20	6.95
						DDH-KFL	2023-01-20	12			DDH-KFL	2023-01-20	12.5176			DDH-KFL	2023-01-20	13.3647
						DDH-KFL	2023-01-20	0.533333			DDH-KFL	2023-01-20	16			DDH-KFL	2023-01-20	14.6
						DDH-KFL	2023-01-20	6.17143			DDH-KFL	2023-01-20	10.8			DDH-KFL	2023-01-20	0.857143
						DDH-KFL	2023-01-20	12.1333			DDH-KFL	2023-01-20	10.0667			DDH-KFL	2023-01-20	7.6
						DDH-KFL	2023-01-20	0			DDH-KFL	2023-01-20	17.76			DDH-KFL	2023-01-20	0
						DDH-KFL	2023-01-20	0			DDH-KFL	2023-01-20	33.6			DDH-KFL	2023-01-20	24.9333
						DDH-KFL	2023-01-20	2.4			DDH-KFL	2023-01-20	6.5			DDH-KFL	2023-01-20	14.05
						DDH-KFL	2023-01-20	0			DDH-KFL	2023-01-20	42.6667			DDH-KFL	2023-01-20	17.4667
						DDH-KFL	2023-01-20	0.457143			DDH-KFL	2023-01-20	7.54286			DDH-KFL	2023-01-20	2.31429
						DDH-KFL	2023-01-20	0			DDH-KFL	2023-01-20	10.65			DDH-KFL	2023-01-20	14.1
						DDH-KFL	2023-01-20	1.02857			DDH-KFL	2023-01-20	14.5143			DDH-KFL	2023-01-20	15.6
						DDH-KFL	2023-01-20	0			DDH-KFL	2023-01-20	14			DDH-KFL	2023-01-20	9
						DDH-KFL	2023-01-20	0			DDH-KFL	2023-01-20	12.6			DDH-KFL	2023-01-20	11.1333
						DDH-KFL	2023-01-20	0.04			DDH-KFL	2023-01-20	24.24			DDH-KFL	2023-01-20	22.32
						DDH-KFL	2023-01-20	0			DDH-KFL	2023-01-20	22.0571			DDH-KFL	2023-01-20	8.17143
						DDH-KFL	2023-01-20	0			DDH-KFL	2023-01-20	28.28			DDH-KFL	2023-01-20	20.12
						DDH-KFL	2023-01-20	0			DDH-KFL	2023-01-20	40.2667			DDH-KFL	2023-01-20	29.2
						DDH-KFL	2023-01-20	1.17647			DDH-KFL	2023-01-20	10.9412			DDH-KFL	2023-01-20	3.03529
						DDH-KFL	2023-01-20	2.05			DDH-KFL	2023-01-20	18.15			DDH-KFL	2023-01-20	13.7333
						DDH-KFL	2023-01-20	0			DDH-KFL	2023-01-20	7.7			DDH-KFL	2023-01-20	0
						DDH-KFL	2023-01-20	0.123077			DDH-KFL	2023-01-20	15.0154			DDH-KFL	2023-01-20	7.86154
						DDH-KFL	2023-01-20	1.85714			DDH-KFL	2023-01-20	14.8			DDH-KFL	2023-01-20	7.51429
						DDH-KFL	2023-01-20	0			DDH-KFL	2023-01-20	26.4			DDH-KFL	2023-01-20	10
						DDH-KFL	2023-01-20	0.6			DDH-KFL	2023-01-20	11.6			DDH-KFL	2023-01-20	7.24
						DDH-KFL	2023-01-20	6.68			DDH-KFL	2023-01-20	7.44			DDH-KFL	2023-01-20	0
						DDH-KFL	2023-01-20	0			DDH-KFL	2023-01-20	16.8286			DDH-KFL	2023-01-20	7.78571
						DDH-KFL	2023-01-20	0			DDH-KFL	2023-01-20	31.52			DDH-KFL	2023-01-20	1.76
						DDH-KFL	2023-01-20	14.525			DDH-KFL	2023-01-20	21.15			DDH-KFL	2023-01-20	31.7
						DDH-KFL	2023-01-20	6.52			DDH-KFL	2023-01-20	7.84			DDH-KFL	2023-01-20	14.62
						DDH-KFL	2023-01-20	6.23333			DDH-KFL	2023-01-20	19.2667			DDH-KFL	2023-01-20	20.9
						DDH-KFL	2023-01-20	8.8			DDH-KFL	2023-01-20	12.08			DDH-KFL	2023-01-20	6.48
						DDH-KFL	2023-01-20	1.94286			DDH-KFL	2023-01-20	12.4			DDH-KFL	2023-01-20	0.628571
						DDH-KFL	2023-01-20	9.26154			DDH-KFL	2023-01-20	16.4615			DDH-KFL	2023-01-20	12.5846
						DDH-KFL	2023-01-20	0			DDH-KFL	2023-01-20	8.4			DDH-KFL	2023-01-20	0
						DDH-KFL	2023-01-20	4.67692			DDH-KFL	2023-01-20	12.6154			DDH-KFL	2023-01-20	6.55385
						DDH-KFL	2023-01-20	1.52			DDH-KFL	2023-01-20	10.32			DDH-KFL	2023-01-20	27.2
						DDH-KFL	2023-01-20	4.11111			DDH-KFL	2023-01-20	21.8			DDH-KFL	2023-01-20	5.68889
						DDH-KFL	2023-01-20	4.57143			DDH-KFL	2023-01-20	12.1143			DDH-KFL	2023-01-20	0
						DDH-KFL	2023-01-20	9.47368			DDH-KFL	2023-01-20	20.7368			DDH-KFL	2023-01-20	13.7684
						DDH-KFL	2023-01-20	0			DDH-KFL	2023-01-20	50.7			DDH-KFL	2023-01-20	10.7
						DDH-KFL	2023-01-20	19.65			DDH-KFL	2023-01-20	18.45			DDH-KFL	2023-01-20	9
						DDH-KFL	2023-01-20	4.06667			DDH-KFL	2023-01-20	17.4			DDH-KFL	2023-01-20	0
						DDH-KFL	2023-01-20	0			DDH-KFL	2023-01-20	17.7778			DDH-KFL	2023-01-20	8.22222
						DDH-KFL	2023-01-20	13.3			DDH-KFL	2023-01-20	9.8			DDH-KFL	2023-01-20	29.0667
						DDH-KFL	2023-01-19	0			DDH-KFL	2023-01-19	18.8			DDH-KFL	2023-01-19	0
						DDH-KFL	2023-01-19	0			DDH-KFL	2023-01-19	31.7			DDH-KFL	2023-01-19	7.9
						DDH-KFL	2023-01-19	8			DDH-KFL	2023-01-19	9			DDH-KFL	2023-01-19	26.6
						DDH-KFL	2023-01-19	26.56			DDH-KFL	2023-01-19	21.28			DDH-KFL	2023-01-19	28.48
						DDH-KFL	2023-01-19	0.457143			DDH-KFL	2023-01-19	29.0286			DDH-KFL	2023-01-19	3.77143
						DDH-KFL	2023-01-19	4.95			DDH-KFL	2023-01-19	23.8			DDH-KFL	2023-01-19	0
						DDH-KFL	2023-01-19	0			DDH-KFL	2023-01-19	9.2			DDH-KFL	2023-01-19	0
						DDH-KFL	2023-01-19	12.6667			DDH-KFL	2023-01-19	11.6			DDH-KFL	2023-01-19	16.4
						DDH-KFL	2023-01-19	0			DDH-KFL	2023-01-19	28.9			DDH-KFL	2023-01-19	16.1
						DDH-KFL	2023-01-19	2.68571			DDH-KFL	2023-01-19	19.2571			DDH-KFL	2023-01-19	10.5714
						DDH-KFL	2023-01-19	1.4			DDH-KFL	2023-01-19	15.0333			DDH-KFL	2023-01-19	22.7667
						DDH-KFL	2023-01-19	10.2			DDH-KFL	2023-01-19	14.9			DDH-KFL	2023-01-19	21.05
						DDH-KFL	2023-01-19	25.2			DDH-KFL	2023-01-19	0			DDH-KFL	2023-01-19	0
						DDH-KFL	2023-01-19	2.8			DDH-KFL	2023-01-19	34.7			DDH-KFL	2023-01-19	29.5
						DDH-KFL	2023-01-19	0			DDH-KFL	2023-01-19	15.8			DDH-KFL	2023-01-19	0
						DDH-KFL	2023-01-19	0			DDH-KFL	2023-01-19	14.6			DDH-KFL	2023-01-19	28.2
						DDH-KFL	2023-01-19	0			DDH-KFL	2023-01-19	14			DDH-KFL	2023-01-19	4.26667
						DDH-KFL	2023-01-19	0			DDH-KFL	2023-01-19	9.73333			DDH-KFL	2023-01-19	1.46667
						DDH-KFL	2023-01-19	0			DDH-KFL	2023-01-19	14.8			DDH-KFL	2023-01-19	0.4
						DDH-KFL	2023-01-19	0			DDH-KFL	2023-01-19	14.6			DDH-KFL	2023-01-19	3.2
						DDH-KFL	2023-01-19	12.5333			DDH-KFL	2023-01-19	6.66667			DDH-KFL	2023-01-19	54.4
						DDH-KFL	2023-01-19	0			DDH-KFL	2023-01-19	13.76			DDH-KFL	2023-01-19	2.64
						DDH-KFL	2023-01-19	4.3			DDH-KFL	2023-01-19	14.6			DDH-KFL	2023-01-19	8.4
						DDH-KFL	2023-01-19	46			DDH-KFL	2023-01-19	0			DDH-KFL	2023-01-19	17.6
						DDH-KFL	2023-01-19	0			DDH-KFL	2023-01-19	15.6			DDH-KFL	2023-01-19	15.7
						DDH-KFL	2023-01-19	0			DDH-KFL	2023-01-19	24.4			DDH-KFL	2023-01-19	0
						DDH-KFL	2023-01-19	0			DDH-KFL	2023-01-19	14.8			DDH-KFL	2023-01-19	0
						DDH-KFL	2023-01-19	0			DDH-KFL	2023-01-19	11.1			DDH-KFL	2023-01-19	0
						DDH-KFL	2023-01-19	40.4			DDH-KFL	2023-01-19	0			DDH-KFL	2023-01-19	0
						DDH-KFL	2023-01-19	0			DDH-KFL	2023-01-19	4			DDH-KFL	2023-01-19	17.2
						DDH-KFL	2023-01-19	2.4			DDH-KFL	2023-01-19	18.2			DDH-KFL	2023-01-19	0
						DDH-KFL	2023-01-19	23.2			DDH-KFL	2023-01-19	7			DDH-KFL	2023-01-19	0
						DDH-KFL	2023-01-19	0			DDH-KFL	2023-01-19	22.8			DDH-KFL	2023-01-19	0
						DDH-KFL	2023-01-19	0			DDH-KFL	2023-01-19	23			DDH-KFL	2023-01-19	38.7
						DDH-KFL	2023-01-19	0			DDH-KFL	2023-01-19	12			DDH-KFL	2023-01-19	0
						DDH-KFL	2023-01-19	3.65			DDH-KFL	2023-01-19	11.25			DDH-KFL	2023-01-19	5.1
						DDH-KFL	2023-01-19	11.6			DDH-KFL	2023-01-19	14.4			DDH-KFL	2023-01-19	0
						DDH-KFL	2023-01-19	0			DDH-KFL	2023-01-19	17.9			DDH-KFL	2023-01-19	0.8
						DDH-KFL	2023-01-19	3.5			DDH-KFL	2023-01-19	7.05			DDH-KFL	2023-01-19	12.35
						DDH-KFL	2023-01-19	0			DDH-KFL	2023-01-19	12			DDH-KFL	2023-01-19	20.6
						DDH-KFL	2023-01-19	0			DDH-KFL	2023-01-19	13.8			DDH-KFL	2023-01-19	1.36
						DDH-KFL	2023-01-19	0			DDH-KFL	2023-01-19	29.8667			DDH-KFL	2023-01-19	32
						DDH-KFL	2023-01-19	31.4667			DDH-KFL	2023-01-19	18.9333			DDH-KFL	2023-01-19	18.3333
						DDH-KFL	2023-01-19	0			DDH-KFL	2023-01-19	10.65			DDH-KFL	2023-01-19	27.6
						DDH-KFL	2023-01-19	0			DDH-KFL	2023-01-19	46.0667			DDH-KFL	2023-01-19	0
						DDH-KFL	2023-01-19	2.36			DDH-KFL	2023-01-19	9.92			DDH-KFL	2023-01-19	12.56
						DDH-KFL	2023-01-19	3.75			DDH-KFL	2023-01-19	8.8			DDH-KFL	2023-01-19	5.85
						DDH-KFL	2023-01-19	0			DDH-KFL	2023-01-19	9.4			DDH-KFL	2023-01-19	3.8
						DDH-KFL	2023-01-19	0			DDH-KFL	2023-01-19	13.6			DDH-KFL	2023-01-19	0
						DDH-KFL	2023-01-19	1.06667			DDH-KFL	2023-01-19	11.8			DDH-KFL	2023-01-19	0.6
						DDH-KFL	2023-01-19	7.2			DDH-KFL	2023-01-19	4.8			DDH-KFL	2023-01-19	4.4
						DDH-KFL	2023-01-19	0			DDH-KFL	2023-01-19	12.1333			DDH-KFL	2023-01-19	4.3
						DDH-KFL	2023-01-19	0			DDH-KFL	2023-01-19	10.6182			DDH-KFL	2023-01-19	7.52727
						DDH-KFL	2023-01-19	0			DDH-KFL	2023-01-19	9.94286			DDH-KFL	2023-01-19	1.51429
						DDH-KFL	2023-01-19	2.88			DDH-KFL	2023-01-19	18.4			DDH-KFL	2023-01-19	29.92
						DDH-KFL	2023-01-19	0.355556			DDH-KFL	2023-01-19	18.6222			DDH-KFL	2023-01-19	6.31111
						DDH-KFL	2023-01-19	0			DDH-KFL	2023-01-19	6.4			DDH-KFL	2023-01-19	60.2
						DDH-KFL	2023-01-19	0			DDH-KFL	2023-01-19	15.8			DDH-KFL	2023-01-19	4.8
						DDH-KFL	2023-01-19	0			DDH-KFL	2023-01-19	6.2			DDH-KFL	2023-01-19	0
						DDH-KFL	2023-01-19	1.64			DDH-KFL	2023-01-19	17.8			DDH-KFL	2023-01-19	0.92
						DDH-KFL	2023-01-19	5.52			DDH-KFL	2023-01-19	7.64			DDH-KFL	2023-01-19	6.8
						DDH-KFL	2023-01-19	10.24			DDH-KFL	2023-01-19	17.16			DDH-KFL	2023-01-19	5.8
						DDH-KFL	2023-01-19	6			DDH-KFL	2023-01-19	9.2			DDH-KFL	2023-01-19	0
						DDH-KFL	2023-01-19	0			DDH-KFL	2023-01-19	4.4			DDH-KFL	2023-01-19	4.4
						DDH-KFL	2023-01-19	0			DDH-KFL	2023-01-19	15.6			DDH-KFL	2023-01-19	0
						DDH-KFL	2023-01-19	0			DDH-KFL	2023-01-19	3.6			DDH-KFL	2023-01-19	0
						DDH-KFL	2023-01-19	0			DDH-KFL	2023-01-19	20.8			DDH-KFL	2023-01-19	0
						DDH-KFL	2023-01-19	0			DDH-KFL	2023-01-19	21.3333			DDH-KFL	2023-01-19	11.5333
						DDH-KFL	2023-01-19	0			DDH-KFL	2023-01-19	49.6			DDH-KFL	2023-01-19	0
						DDH-KFL	2023-01-19	0			DDH-KFL	2023-01-19	28			DDH-KFL	2023-01-19	0
						DDH-KFL	2023-01-19	0			DDH-KFL	2023-01-19	63.6			DDH-KFL	2023-01-19	0
						DDH-KFL	2023-01-19	0			DDH-KFL	2023-01-19	8.4			DDH-KFL	2023-01-19	0
						DDH-KFL	2023-01-19	0			DDH-KFL	2023-01-19	3.4			DDH-KFL	2023-01-19	5
						DDH-KFL	2023-01-19	0			DDH-KFL	2023-01-19	13.2667			DDH-KFL	2023-01-19	5.06667
						DDH-KFL	2023-01-19	0			DDH-KFL	2023-01-19	17.8			DDH-KFL	2023-01-19	11.4
						DDH-KFL	2023-01-27	4.13333			DDH-KFL	2023-01-27	13.7333			DDH-KFL	2023-01-27	6.84444
						DDH-KFL	2023-01-27	10.0714			DDH-KFL	2023-01-27	12.6571			DDH-KFL	2023-01-27	12.2286
						DDH-KFL	2023-01-27	3.33333			DDH-KFL	2023-01-27	5.93333			DDH-KFL	2023-01-27	37.6
						DDH-KFL	2023-01-27	0			DDH-KFL	2023-01-27	13.1			DDH-KFL	2023-01-27	0
						DDH-KFL	2023-01-27	0			DDH-KFL	2023-01-27	8.7335			DDH-KFL	2023-01-27	0
						DDH-KFL	2023-01-27	10.7333			DDH-KFL	2023-01-27	6.56667			DDH-KFL	2023-01-27	9.46667
						DDH-KFL	2023-01-27	0			DDH-KFL	2023-01-27	9.8			DDH-KFL	2023-01-27	31.2667
						DDH-KFL	2023-01-27	23.3083			DDH-KFL	2023-01-27	14.9417			DDH-KFL	2023-01-27	12.55
						DDH-KFL	2023-01-27	7.33333			DDH-KFL	2023-01-27	9.46667			DDH-KFL	2023-01-27	43.3333
						DDH-KFL	2023-01-27	2.29333			DDH-KFL	2023-01-27	24.5333			DDH-KFL	2023-01-27	9.6
						DDH-KFL	2023-01-27	1.96923			DDH-KFL	2023-01-27	15.3077			DDH-KFL	2023-01-27	20.6769
						DDH-KFL	2023-01-27	12.6833			DDH-KFL	2023-01-27	15.3833			DDH-KFL	2023-01-27	13.5167
						DDH-KFL	2023-01-27	3.83333			DDH-KFL	2023-01-27	11.2556			DDH-KFL	2023-01-27	12.7444
						DDH-KFL	2023-01-27	0			DDH-KFL	2023-01-27	10.0667			DDH-KFL	2023-01-27	10.6667
						DDH-KFL	2023-01-27	3.72632			DDH-KFL	2023-01-27	15.4526			DDH-KFL	2023-01-27	11.9368
						DDH-KFL	2023-01-27	9.1			DDH-KFL	2023-01-27	2.7			DDH-KFL	2023-01-27	5.1
						DDH-KFL	2023-01-27	0			DDH-KFL	2023-01-27	4.4			DDH-KFL	2023-01-27	0
						DDH-KFL	2023-01-27	0			DDH-KFL	2023-01-27	13.35			DDH-KFL	2023-01-27	1.15
						DDH-KFL	2023-01-27	0			DDH-KFL	2023-01-27	3.4			DDH-KFL	2023-01-27	0
						DDH-KFL	2023-01-27	0.225			DDH-KFL	2023-01-27	9.4			DDH-KFL	2023-01-27	0
						DDH-KFL	2023-01-27	2.48			DDH-KFL	2023-01-27	16.48			DDH-KFL	2023-01-27	0.4
						DDH-KFL	2023-01-27	0.72			DDH-KFL	2023-01-27	30.02			DDH-KFL	2023-01-27	9.46
						DDH-KFL	2023-01-27	9.1			DDH-KFL	2023-01-27	13.1429			DDH-KFL	2023-01-27	4.24286
						DDH-KFL	2023-01-27	0			DDH-KFL	2023-01-27	26.5077			DDH-KFL	2023-01-27	5.87692
						DDH-KFL	2023-01-27	0			DDH-KFL	2023-01-27	6.9			DDH-KFL	2023-01-27	0
						DDH-KFL	2023-01-27	0			DDH-KFL	2023-01-27	16.5			DDH-KFL	2023-01-27	15.9
						DDH-KFL	2023-01-27	4.3			DDH-KFL	2023-01-27	5.6			DDH-KFL	2023-01-27	0
						DDH-KFL	2023-01-27	12.0571			DDH-KFL	2023-01-27	6.22857			DDH-KFL	2023-01-27	0.914286
						DDH-KFL	2023-01-27	43.2			DDH-KFL	2023-01-27	0			DDH-KFL	2023-01-27	154.4
						DDH-KFL	2023-01-27	14.15			DDH-KFL	2023-01-27	15.3			DDH-KFL	2023-01-27	31.55
						DDH-KFL	2023-01-27	5.52			DDH-KFL	2023-01-27	14.64			DDH-KFL	2023-01-27	15
						DDH-KFL	2023-01-27	1.75			DDH-KFL	2023-01-27	28.175			DDH-KFL	2023-01-27	11.075
						DDH-KFL	2023-01-27	0			DDH-KFL	2023-01-27	13.725			DDH-KFL	2023-01-27	1.475
						DDH-KFL	2023-01-27	6.11			DDH-KFL	2023-01-27	19.46			DDH-KFL	2023-01-27	5.79
						DDH-KFL	2023-01-27	12.6			DDH-KFL	2023-01-27	7.35			DDH-KFL	2023-01-27	14.95
						DDH-KFL	2023-01-27	0.933333			DDH-KFL	2023-01-27	11.6			DDH-KFL	2023-01-27	13.6
						DDH-KFL	2023-01-27	10.4667			DDH-KFL	2023-01-27	5.76667			DDH-KFL	2023-01-27	4.56667
						DDH-KFL	2023-01-27	18.2			DDH-KFL	2023-01-27	10.4333			DDH-KFL	2023-01-27	2.4
						DDH-KFL	2023-01-27	2.12			DDH-KFL	2023-01-27	9.48			DDH-KFL	2023-01-27	3.72
						DDH-KFL	2023-01-27	0			DDH-KFL	2023-01-27	10.35			DDH-KFL	2023-01-27	3.45
						DDH-KFL	2023-01-27	17.8333			DDH-KFL	2023-01-27	13.6333			DDH-KFL	2023-01-27	0
						DDH-KFL	2023-01-27	0			DDH-KFL	2023-01-27	17.4333			DDH-KFL	2023-01-27	0
						DDH-KFL	2023-01-27	9.86667			DDH-KFL	2023-01-27	22.6			DDH-KFL	2023-01-27	5.8
						DDH-KFL	2023-01-27	14.24			DDH-KFL	2023-01-27	23.44			DDH-KFL	2023-01-27	23.04
						DDH-KFL	2023-01-27	19.52			DDH-KFL	2023-01-27	12.08			DDH-KFL	2023-01-27	9.88
						DDH-KFL	2023-01-27	0.6			DDH-KFL	2023-01-27	18.9333			DDH-KFL	2023-01-27	25.3333
						DDH-KFL	2023-01-27	13.16			DDH-KFL	2023-01-27	18.32			DDH-KFL	2023-01-27	3
						DDH-KFL	2023-01-27	21.4			DDH-KFL	2023-01-27	5.8			DDH-KFL	2023-01-27	0
						DDH-KFL	2023-01-27	5.31429			DDH-KFL	2023-01-27	9.88571			DDH-KFL	2023-01-27	4.97143
						DDH-KFL	2023-01-27	0			DDH-KFL	2023-01-27	22.5333			DDH-KFL	2023-01-27	4.84444
						DDH-KFL	2023-01-27	1.07692			DDH-KFL	2023-01-27	12.6154			DDH-KFL	2023-01-27	16.0923
						DDH-KFL	2023-01-27	0			DDH-KFL	2023-01-27	16.05			DDH-KFL	2023-01-27	0
						DDH-KFL	2023-01-27	5.3			DDH-KFL	2023-01-27	20.2			DDH-KFL	2023-01-27	13.8
						DDH-KFL	2023-01-27	0			DDH-KFL	2023-01-27	23.2			DDH-KFL	2023-01-27	0.2
						DDH-KFL	2023-01-27	2.48			DDH-KFL	2023-01-27	8.96			DDH-KFL	2023-01-27	20.08
						DDH-KFL	2023-01-27	8.8			DDH-KFL	2023-01-27	13			DDH-KFL	2023-01-27	8.3
						DDH-KFL	2023-01-27	3.8			DDH-KFL	2023-01-27	7.8			DDH-KFL	2023-01-27	3.46667
						DDH-KFL	2023-01-27	0			DDH-KFL	2023-01-27	14.3333			DDH-KFL	2023-01-27	10.4667
						DDH-KFL	2023-01-27	1.63636			DDH-KFL	2023-01-27	12.2182			DDH-KFL	2023-01-27	4.43636
						DDH-KFL	2023-01-27	16.95			DDH-KFL	2023-01-27	19.3			DDH-KFL	2023-01-27	0.45
						DDH-KFL	2023-01-27	11.6571			DDH-KFL	2023-01-27	35.2			DDH-KFL	2023-01-27	1.08571
						DDH-KFL	2023-01-27	0			DDH-KFL	2023-01-27	20.9333			DDH-KFL	2023-01-27	23.2
						DDH-KFL	2023-01-27	13			DDH-KFL	2023-01-27	4.9			DDH-KFL	2023-01-27	32.8
						DDH-KFL	2023-01-27	21.6			DDH-KFL	2023-01-27	15.04			DDH-KFL	2023-01-27	5.2
						DDH-KFL	2023-01-27	0			DDH-KFL	2023-01-27	44.9333			DDH-KFL	2023-01-27	0
						DDH-KFL	2023-01-27	6.24348			DDH-KFL	2023-01-27	25.7565			DDH-KFL	2023-01-27	10.6957
						DDH-KFL	2023-01-27	2.16471			DDH-KFL	2023-01-27	19.4353			DDH-KFL	2023-01-27	3.95294
						DDH-KFL	2023-01-27	11.36			DDH-KFL	2023-01-27	29.7067			DDH-KFL	2023-01-27	15.1467
						DDH-KFL	2023-01-27	4.52632			DDH-KFL	2023-01-27	22.9263			DDH-KFL	2023-01-27	8.92632
						DDH-KFL	2023-01-27	6.08889			DDH-KFL	2023-01-27	11.8667			DDH-KFL	2023-01-27	9.24444
						DDH-KFL	2023-01-27	8.4			DDH-KFL	2023-01-27	16.2			DDH-KFL	2023-01-27	20.8
						DDH-KFL	2023-01-27	4.86667			DDH-KFL	2023-01-27	13.2667			DDH-KFL	2023-01-27	26.5333

[truncated: 30 more sheets: 4A_20230616_DDH3trL, 4A_20230616_DDFHFL, 4A_20230616_DDFHFLKs, 4A_20230524_DDH3trL, 4A_20230524_DDFHFL, 4A_20230524_DDFHFLKs, 4A_20230522_DDH3trL, 4A_20230522_DDFHFL, 4A_20230522_DDFHFLKs, 4A_20230426_DDH3trL, 4A_20230426_DDFHFL, 4A_20230426_DDFHFLKs, 4A_20230419_DDH3trL, 4A_20230419_DDFHFL, 4A_20230419_DDFHFLKs, 4A_20230419_DDH3trL_n2, 4A_20230419_DDL_12_2, 4A_20230419_DDL_3, 4A_20230419_DDFHFL_n2, 4A_20230419_DDL_12 …]
